# Supplementary material for: Pasteurella multocida activates apoptosis via the FAK-AKT-FOXO1 axis to cause pulmonary integrity loss, bacteremia, and eventually a cytokine storm
Source: Vet Res. 2024 Apr 8;55:46. doi: 10.1186/s13567-024-01298-7 (PMC11003142; doi:10.1186/s13567-024-01298-7)
Supplement: Supplementary file 1 — Additional file 1: Original RNA-seq data used in this study. [file 13567_2024_1298_MOESM1_ESM.xlsx]

## Sheet: 16h RNA-seq
Gene_ID	Length	M-C1:read count	M-C1:rpkm	M-C2:read count	M-C2:rpkm	M-C3:read count	M-C3:rpkm	PmCQ2-M1:read count	PmCQ2-M1:rpkm	PmCQ2-M2:read count	PmCQ2-M2:rpkm	PmCQ2-M3:read count	PmCQ2-M3:rpkm
gene0	13987	39	0.346477	43	0.424295	36	0.308909	9	0.029323	88	0.306578	28	0.104696
gene5	2653	224	10.4917	155	8.06341	126	5.70014	240	4.12253	434	7.97142	387	7.62908
gene7	9772	199	2.53049	149	2.10439	114	1.40015	285	1.32908	315	1.57076	360	1.92671
gene8	5399	568	13.0728	434	11.0943	567	12.6044	466	3.93335	1005	9.07059	952	9.22193
gene19	7204	184	3.17379	164	3.14192	186	3.09878	559	3.53613	537	3.63232	450	3.26691
gene20	2770	399	17.899	341	16.9902	434	18.8045	1380	22.7033	956	16.8175	989	18.673
gene22	2847	628	27.4098	600	29.0863	758	31.9546	2029	32.4776	1449	24.8007	1378	25.314
gene24	3692	1	0.0336568	1	0.037382	0	0	5	0.061716	0	0	5	0.0708283
gene27	4438	321	8.98778	314	9.76488	343	9.27596	1305	13.4003	999	10.9689	1019	12.0084
gene30	4751	0	0	0	0	1	0.025262	0	0	0	0	0	0
gene31	3692	0	0	0	0	0	0	6	0.0740593	3	0.0395952	2	0.0283313
gene35	7517	1412	23.3413	1240	22.7668	1597	25.4984	3964	24.0314	3907	25.3269	3298	22.9459
gene36	858	6	0.868957	10	1.60856	6	0.839297	8	0.424906	17	0.965483	16	0.975284
gene41	7988	0	0	5	0.0863886	6	0.0901499	18	0.102689	0	0	11	0.07202
gene45	5662	1078	23.6583	940	22.913	1395	29.5703	1824	14.6806	1951	16.7908	1829	16.8944
gene56	9697	16	0.20503	5	0.0711635	12	0.148524	9	0.0422956	43	0.21608	21	0.113261
gene66	2048	82	4.97529	75	5.05424	75	4.39525	154	3.42674	123	2.92656	117	2.98782
gene67	3427	197	7.1431	124	4.99381	234	8.19509	246	3.27123	460	6.54074	526	8.02731
gene70	3187	0	0	0	0	1	0.0376591	0	0	0	0	0	0
gene71	7445	57	0.951359	50	0.926893	54	0.870524	58	0.35502	61	0.399253	79	0.554959
gene72	9749	1081	13.7784	974	13.7887	1113	13.7021	3909	18.2724	2535	12.6707	2762	14.8171
gene75	5622	402	8.88525	410	10.0651	471	10.055	1047	8.48683	825	7.15066	831	7.73052
gene78	9593	24	0.310879	18	0.258966	37	0.462913	101	0.479796	98	0.4978	102	0.556089
gene81	4284	11	0.319064	13	0.418811	22	0.616347	47	0.499963	37	0.420858	43	0.524949
gene82	6455	15	0.288755	22	0.470382	21	0.390459	36	0.254153	17	0.128332	28	0.226861
gene83	1739	215	15.3629	209	16.5871	258	17.8062	927	24.2924	705	19.7548	735	22.1048
gene84	6856	534	9.67843	479	9.64249	426	7.45746	855	5.6831	817	5.80677	696	5.30929
gene85	7042	2239	39.5087	2060	40.3734	2331	39.7281	5589	36.1683	4628	32.0244	4984	37.0152
gene86	3328	0	0	0	0	0	0	0	0	0	0	0	0
gene90	11438	5237	56.8941	4368	52.7056	6000	62.9583	5836	23.2517	17405	74.1493	9621	43.9915
gene91	9267	51	0.683857	22	0.327648	28	0.362636	66	0.32456	98	0.515312	55	0.3104
gene100	6646	695	12.9945	626	12.9999	837	15.1153	1163	7.9746	1155	8.46846	1022	8.04246
gene101	10376	121	1.44907	151	2.0085	156	1.80446	119	0.522645	77	0.361613	154	0.776228
gene104	2593	1	0.0479217	0	0	0	0	0	0	0	0	1	0.0201695
gene105	10045	1539	19.0381	1315	18.0676	1619	19.3441	2742	12.4396	3580	17.3667	2725	14.1878
gene109	2943	1215	51.3004	1258	58.9949	1331	54.28	4451	68.9219	2967	49.1259	3042	54.0589
gene110	1985	326	20.4076	276	19.1899	320	19.3482	602	13.8206	481	11.8078	435	11.4611
gene111	2659	0	0	0	0	0	0	1	0.0171384	0	0	0	0
gene117	5626	118	2.60625	100	2.45315	93	1.98397	152	1.23121	150	1.2992	126	1.1713
gene119	1990	13	0.811755	15	1.04031	18	1.0856	18	0.412201	133	3.25673	41	1.07753
gene124	4415	0	0	0	0	0	0	0	0	0	0	0	0
gene128	15773	25	0.196952	27	0.236251	29	0.220666	8	0.0231135	38	0.117396	15	0.0497365
gene130	3276	211	8.00337	187	7.87811	177	6.48457	234	3.25508	213	3.16824	178	2.84168
gene131	2748	47	2.12528	32	1.60715	14	0.611453	15	0.248751	55	0.975279	66	1.2561
gene134	1868	8	0.532167	10	0.738835	1	0.0642503	22	0.536705	18	0.469547	23	0.643946
gene135	934	2374	315.841	1897	280.314	2648	340.27	8325	406.188	9250	482.589	7238	405.294
gene136	2295	198	10.7205	164	9.86247	160	8.36737	645	12.8076	272	5.77523	349	7.95318
gene137	5924	180	3.77565	148	3.44803	174	3.52522	142	1.09235	240	1.97415	292	2.5779
gene139	7443	500	8.3475	483	8.95619	599	9.65897	1109	6.79006	1123	7.35216	999	7.01966
gene140	5259	295	6.97033	297	7.79431	272	6.20751	321	2.78158	343	3.17815	307	3.05305
gene141	2565	202	9.78585	139	7.47914	197	9.21787	584	10.3756	449	8.52986	405	8.25783
gene144	1732	116	8.32232	111	8.84503	117	8.10756	353	9.28788	285	8.01826	373	11.2631
gene145	603	25	5.15178	41	9.38406	35	6.96631	139	10.5048	66	5.33347	88	7.63244
gene147	5352	102	2.3682	137	3.53288	75	1.68189	48	0.40871	42	0.382399	583	5.69706
gene151	3938	0	0	1	0.0350468	1	0.0304773	1	0.0115722	0	0	4	0.053123
gene157	6923	351	6.3001	254	5.06365	311	5.3916	3845	25.31	635	4.46954	1449	10.9464
gene160	5494	42	0.949938	26	0.653144	45	0.98305	183	1.51793	115	1.01998	109	1.03761
gene165	1801	0	0	0	0	0	0	0	0	0	0	0	0
gene167	258	0	0	0	0	0	0	0	0	0	0	0	0
gene168	612	0	0	0	0	0	0	0	0	0	0	0	0
gene173	4963	0	0	0	0	0	0	0	0	0	0	0	0
gene174	7443	0	0	0	0	1	0.0161252	0	0	1	0.00654689	1	0.00702668
gene178	15293	38	0.308763	39	0.351962	32	0.251136	58	0.172832	177	0.56398	78	0.266747
gene183	1171	0	0	0	0	1	0.102493	96	3.73598	0	0	59	2.63508
gene184	1958	1	0.0634632	0	0	0	0	53	1.23354	0	0	18	0.480793
gene185	2886	145	6.24318	189	9.03836	255	10.6046	580	9.15844	459	7.74996	411	7.44807
gene188	5426	433	9.91614	361	9.18231	349	7.71965	1130	9.49049	736	6.60969	769	7.41216
gene189	2358	186	9.80175	173	10.1257	107	5.44618	315	6.08775	335	6.92284	407	9.02711
gene190	1390	131	11.7109	116	11.5177	124	10.7068	198	6.49143	141	4.94296	156	5.86959
gene191	1467	28	2.37171	17	1.59935	29	2.37257	8	0.248513	60	1.99299	35	1.24777
gene194	1610	576	44.4561	353	30.2603	527	39.2859	1108	31.362	2577	77.9959	1190	38.6562
gene198	1950	4	0.254894	1	0.0707766	2	0.123097	3	0.0701094	8	0.199912	4	0.107281
gene199	844	0	0	0	0	0	0	0	0	0	0	0	0
gene203	2247	1	0.0553008	2	0.122843	0	0	4	0.0811235	1	0.021686	1	0.0232753
gene204	7718	300	4.83004	236	4.22019	369	5.73817	164	0.968342	777	4.90568	479	3.24585
gene207	4236	0	0	0	0	0	0	0	0	0	0	0	0
gene210	1781	0	0	0	0	0	0	2	0.0511748	0	0	0	0
gene216	4882	285	7.25407	320	9.04642	389	9.56321	1171	10.9307	762	7.60572	899	9.63075
gene220	4362	0	0	1	0.0316402	0	0	0	0	1	0.0111711	0	0
gene221	3110	485	19.3783	376	16.686	495	19.1028	1152	16.8804	1119	17.5329	1005	16.9007
gene223	667	14	2.60817	6	1.24151	25	4.49848	33	2.25464	56	4.09115	45	3.52846
gene224	8448	647	9.51667	440	7.18825	532	7.55805	1244	6.71052	1497	8.63477	1291	7.99228
gene226	4242	1	0.029293	0	0	0	0	4	0.0429714	0	0	1	0.012329
gene227	11984	18	0.18664	3	0.0345497	14	0.14021	8	0.0304213	15	0.0609919	7	0.0305488
gene231	6011	929	19.2045	766	17.5876	1042	20.8052	2119	16.0648	2518	20.4123	1941	16.888
gene234	6024	0	0	0	0	1	0.0199236	0	0	1	0.00808906	0	0
gene235	1551	0	0	0	0	0	0	0	0	0	0	0	0
gene243	4331	0	0	0	0	0	0	0	0	0	0	0	0
gene249	2882	0	0	0	0	0	0	0	0	0	0	0	0
gene264	8458	1488	21.861	1429	23.3179	1654	23.4704	2992	16.1207	3425	19.7322	2544	15.7307
gene265	4891	1264	32.1132	1301	36.7117	1379	33.8391	5438	50.6677	3473	34.6011	4231	45.2422
gene273	1903	0	0	0	0	0	0	0	0	2	0.0512123	4	0.109931
gene274	1449	0	0	0	0	0	0	0	0	0	0	0	0
gene280	2384	0	0	0	0	0	0	0	0	0	0	0	0
gene282	1437	0	0	0	0	0	0	0	0	0	0	0	0
gene283	3748	1	0.0331539	0	0	0	0	2	0.0243176	0	0	0	0
gene292	3528	89	3.1347	89	3.48166	96	3.26584	325	4.19802	317	4.37838	241	3.57262
gene298	4711	202	5.3281	188	5.50769	208	5.2991	568	5.49446	542	5.60621	481	5.33986
gene299	1977	77	4.8397	52	3.63012	45	2.73186	66	1.52134	64	1.57745	141	3.73002
gene300	8498	540	7.89608	533	8.65635	550	7.7678	788	4.22571	888	5.09189	809	4.97886
gene301	3016	0	0	0	0	0	0	0	0	0	0	0	0
gene302	2681	6	0.278092	4	0.205915	13	0.581967	14	0.237969	20	0.36351	7	0.136552
gene304	34985	8571	30.4428	6645	26.2143	8223	28.2098	16304	21.2374	16108	22.4359	18011	26.9249
gene310	1705	108	7.87107	104	8.41847	121	8.51752	310	8.28566	263	7.51648	272	8.3434
gene311	2249	233	12.8736	219	13.4394	235	12.5409	932	18.885	663	14.365	610	14.1853
gene313	1578	114	8.97702	118	10.3205	142	10.8002	304	8.77923	371	11.4564	294	9.74403
gene316	1246	1	0.0997278	0	0	0	0	0	0	0	0	1	0.041974
gene317	1038	0	0	0	0	0	0	0	0	0	0	0	0
gene318	2204	0	0	0	0	0	0	0	0	0	0	0	0
gene321	5138	0	0	0	0	0	0	0	0	0	0	0	0
gene328	2714	57	2.60975	32	1.62729	30	1.32667	99	1.66232	88	1.58	85	1.63798
gene329	5080	1573	38.4768	1445	39.258	1757	41.5107	4734	42.4673	5018	48.1338	3781	38.9261
gene330	6500	756	14.4525	764	16.222	787	14.5316	2284	16.013	2308	17.3024	1974	15.883
gene340	3719	299	9.99032	345	12.8032	268	8.64889	1116	13.675	657	8.6084	712	10.0127
gene342	9029	1530	21.0565	1540	23.5399	1593	21.1752	5101	25.7457	4064	21.933	3957	22.9205
gene346	2969	399	16.6993	461	21.4297	510	20.6164	3810	58.4796	779	12.7853	1650	29.0651
gene347	6075	298	6.09543	330	7.49708	390	7.70496	4399	32.9987	1370	10.989	2466	21.2298
gene348	8874	1103	15.4451	864	13.4375	1007	13.6195	2423	12.443	2288	12.5638	2208	13.013
gene350	6458	5	0.0962069	1	0.0213711	3	0.0557539	4	0.0282262	11	0.0829999	5	0.0404921
gene351	3414	307	11.174	261	10.5512	292	10.2653	422	5.63299	560	7.99296	500	7.65958
gene354	4582	139	3.76959	158	4.75912	128	3.35279	461	4.58496	308	3.27551	336	3.83515
gene355	5305	435	10.1892	367	9.54784	379	8.57444	447	3.83983	938	8.6159	707	6.96999
gene356	2365	152	7.98632	660	38.5156	374	18.9798	157	3.02523	239	4.92436	1906	42.1493
gene357	2238	78	4.33081	75	4.62515	66	3.53945	171	3.48198	228	4.9643	189	4.41672
gene358	5047	490	12.0642	427	11.6767	395	9.39325	3564	32.1806	1615	15.5927	1843	19.0981
gene359	3125	15	0.596452	13	0.57414	19	0.729719	24	0.349986	36	0.561352	16	0.267774
gene360	569	105	22.9304	111	26.9237	128	26.9991	258	20.6632	225	19.2687	302	27.7583
gene361	2304	551	29.7169	461	27.6149	472	24.5873	1731	34.2377	1842	38.9574	1564	35.502
gene364	2915	86	3.66602	106	5.01871	108	4.44669	453	7.08189	374	6.25196	249	4.46744
gene366	7513	1722	28.4809	1568	28.8043	1830	29.2341	4446	26.9678	3622	23.4919	3774	26.2716
gene368	6272	113	2.23876	101	2.22249	79	1.51173	170	1.23519	153	1.18869	149	1.24245
gene371	3869	1	0.0321171	1	0.0356719	0	0	3	0.0353356	0	0	9	0.121658
gene372	11019	1355	15.2803	1073	13.4395	1106	12.0466	2999	12.4029	3743	16.5524	3227	15.3163
gene374	3862	560	18.0182	598	21.3704	589	18.3044	1934	22.821	1638	20.6673	1597	21.6267
gene375	1445	172	14.7909	161	15.3774	178	14.7844	651	20.5307	667	22.4927	583	21.1008
gene376	7583	412	6.75135	382	6.95259	431	6.82163	1588	9.54331	1165	7.48631	1420	9.79367
gene379	6840	403	7.32122	293	5.91202	290	5.08855	619	4.12405	860	6.12668	788	6.02516
gene383	8553	248	3.60303	192	3.09818	191	2.6802	330	1.75827	426	2.42702	280	1.71213
gene384	5552	33	0.738582	19	0.472312	18	0.389112	36	0.29549	41	0.359847	72	0.678237
gene385	2794	141	6.27086	142	7.01433	168	7.21664	955	15.5764	442	7.70866	495	9.26568
gene386	2366	205	10.7665	155	9.04152	225	11.4135	793	15.2738	644	13.2634	660	14.5891
gene387	2564	0	0	0	0	0	0	0	0	0	0	0	0
gene388	798	3	0.467146	0	0	0	0	0	0	0	0	0	0
gene389	5329	440	10.2599	398	10.3077	412	9.27905	1441	12.3228	1203	11.0003	1117	10.9624
gene390	7797	611	9.73752	657	11.6295	788	12.1297	1335	7.80267	1299	8.11829	1178	7.90162
gene392	5315	342	7.99572	300	7.79009	308	6.95504	1020	8.74554	902	8.26963	808	7.95072
gene394	8510	859	12.5429	653	10.5903	1130	15.9368	1578	8.4502	3039	17.4014	2031	12.4818
gene398	6929	26	0.46627	8	0.159347	33	0.571604	3	0.0197306	7	0.0492278	5	0.0377396
gene399	3331	23	0.858001	21	0.8701	52	1.87362	62	0.848217	66	0.9655	50	0.785043
gene401	1001	0	0	0	0	0	0	0	0	0	0	0	0
gene403	1706	134	9.76023	131	10.5978	168	11.819	350	9.34929	335	9.56861	338	10.3618
gene406	4475	292	8.1082	225	6.93927	282	7.56324	569	5.79441	505	5.49897	611	7.14079
gene410	1254	591	58.5631	483	53.1587	853	81.6401	1698	61.7064	1577	61.2798	1399	58.347
gene411	5221	788	18.7546	846	22.3636	701	16.1145	2634	22.9907	2859	26.6835	2054	20.5752
gene412	3170	227	8.89818	207	9.0123	269	10.1846	701	10.0774	779	11.9746	579	9.55251
gene415	4174	358	10.6577	531	17.5577	436	12.5368	6561	71.632	1281	14.9548	2605	32.6403
gene417	5799	6	0.128568	13	0.309396	7	0.144876	25	0.196461	15	0.126044	22	0.198412
gene419	2509	3	0.148578	1	0.0550077	6	0.287014	10	0.181631	3	0.0582644	3	0.0625344
gene420	359	1	0.346131	0	0	0	0	0	0	0	0	0	0
gene423	6068	2103	43.0654	2083	47.3771	2703	53.4629	7102	53.3365	5146	41.3245	4870	41.9741
gene425	3949	41	1.29012	14	0.489289	25	0.75981	5954	68.7087	851	10.5009	2156	28.5535
gene427	5793	705	15.1224	804	19.1548	772	15.9943	5580	43.8955	1798	15.1241	2745	24.782
gene428	5224	282	6.7078	201	5.31028	205	4.7098	850	7.4149	591	5.51274	610	6.10696
gene430	7451	86	1.43423	102	1.88934	74	1.19198	267	1.633	188	1.22949	220	1.54421
gene431	5096	1526	37.21	1324	35.8577	1394	32.8311	4786	42.7989	3027	28.9445	2798	28.7155
gene432	4999	334	8.30229	269	7.42666	477	11.4522	6490	59.1632	1651	16.0934	2230	23.3303
gene434	4336	48	1.37558	26	0.827577	41	1.13487	69	0.725186	104	1.16876	47	0.566901
gene435	3493	26	0.924931	29	1.14584	19	0.65284	37	0.482717	44	0.613814	74	1.10798
gene437	3152	42	1.65576	42	1.83902	44	1.6754	84	1.21446	106	1.63871	128	2.12384
gene438	2744	187	8.46822	189	9.50609	143	6.25466	11	0.182683	8	0.142066	908	17.3061
gene454	3065	0	0	1	0.0450292	0	0	0	0	11	0.174882	2	0.034127
gene460	2422	235	12.0567	192	10.9409	195	9.66301	465	8.7492	464	9.33527	481	10.3865
gene462	6674	0	0	0	0	0	0	0	0	0	0	0	0
gene464	5832	766	16.321	622	14.7196	678	13.9529	1540	12.0335	1943	16.2345	1482	13.2901
gene466	1486	8	0.668968	7	0.650135	8	0.646135	13	0.398671	32	1.04934	22	0.774287
gene467	3457	190	6.8295	173	6.90671	202	7.013	433	5.70793	557	7.85125	447	6.76249
gene468	1702	106	7.73893	35	2.83813	64	4.51307	62	1.66005	87	2.49082	103	3.16502
gene469	709	2	0.350524	2	0.389321	1	0.16928	9	0.578477	0	0	3	0.221296
gene471	2775	382	17.1055	315	15.6665	450	19.4626	669	10.9863	920	16.155	759	14.3046
gene474	888	4	0.559734	4	0.621686	8	1.08126	2	0.102638	14	0.768242	12	0.706751
gene475	3770	236	7.77867	191	6.99224	209	6.6536	618	7.47028	450	5.8164	450	6.24266
gene479	4831	922	23.7153	921	26.3116	966	23.9989	3126	29.4878	1912	19.2856	2071	22.4203
gene480	1727	0	0	1	0.0799157	0	0	0	0	0	0	0	0
gene481	22716	20	0.109404	22	0.133664	32	0.169071	51	0.102312	72	0.154448	43	0.0989999
gene482	1430	33	2.86756	35	3.37797	38	3.18933	128	4.07909	120	4.0891	136	4.97395
gene483	2524	105	5.16933	107	5.85085	147	6.99004	328	5.92208	403	7.78034	319	6.60997
gene484	4339	202	5.7849	162	5.15288	186	5.14488	307	3.22432	355	3.98677	377	4.54412
gene485	5318	331	7.73418	232	6.02094	318	7.1768	679	5.8185	1088	9.96927	781	7.6807
gene486	3181	11	0.429698	16	0.694194	6	0.226381	27	0.386803	228	3.49264	161	2.64704
gene492	3268	230	8.74541	195	8.23525	251	9.21815	176	2.45426	609	9.08068	306	4.89709
gene499	5564	8716	194.655	7621	189.038	9894	213.421	8944	73.2545	10328	90.4507	14685	138.034
gene500	6615	1349	25.3406	1095	22.8459	1305	23.6773	2249	15.4935	2726	20.0807	2913	23.0308
gene506	3849	326	10.5246	277	9.93245	293	9.13633	886	10.49	576	7.29218	582	7.90812
gene511	3493	128	4.55351	104	4.10922	187	6.42532	624	8.14096	932	13.0017	703	10.5258
gene517	15146	458	3.75753	347	3.16196	309	2.44857	792	2.38296	789	2.53841	707	2.44129
gene520	14207	313	2.73764	284	2.75893	180	1.52062	585	1.87648	665	2.28088	560	2.0615
gene521	7483	440	7.30653	390	7.19305	500	8.01948	1694	10.3164	1090	7.09796	1168	8.16329
gene544	3339	63	2.34455	49	2.02537	91	3.27097	40	0.545925	139	2.02853	94	1.47235
gene546	3055	3114	126.661	2411	108.921	3563	139.977	2615	39.0077	10876	173.477	5235	89.6198
gene548	6535	541	10.2869	634	13.3896	569	10.4501	2555	17.817	1201	8.95531	1369	10.9561
gene551	6228	2668	53.2319	2165	47.9771	2840	54.7295	4142	30.3076	8052	62.9997	4879	40.9714
gene555	3208	127	4.91931	171	7.35675	240	8.97902	666	9.46084	348	5.28601	405	6.60266
gene558	5356	1986	46.0758	2668	68.7495	2894	64.85	15671	133.336	5440	49.4927	10831	105.761
gene560	12536	1408	13.9566	1175	12.9361	1338	12.81	4037	14.6754	2683	10.429	2791	11.6439
gene564	5092	684	16.6918	691	18.729	809	19.0683	3208	28.7102	1750	16.7468	1942	19.9462
gene568	3646	206	7.02077	163	6.17014	212	6.97865	306	3.82467	402	5.3727	345	4.94881
gene571	7279	806	13.7593	679	12.8743	765	12.6137	1411	8.83375	1870	12.5185	1364	9.80034
gene572	6002	303	6.27308	259	5.95564	355	7.09879	1344	10.2045	824	6.68982	876	7.6332
gene573	1838	184	12.4396	154	11.5638	157	10.2519	218	5.40506	352	9.33212	354	10.0729
gene575	4248	37	1.08231	21	0.682275	25	0.70633	45	0.482745	39	0.447366	46	0.566333
gene576	2705	18	0.826875	10	0.51022	2	0.088739	0	0	0	0	230	4.44692
gene577	2051	16	0.969368	8	0.53833	10	0.585176	14	0.311066	21	0.498927	17	0.433492
gene578	3342	59	2.19371	54	2.23004	83	2.98074	148	2.01811	137	1.99755	90	1.40843
gene579	1846	99	6.66405	95	7.10258	90	5.85144	279	6.88751	240	6.33523	224	6.34621
gene580	2680	139	6.44487	102	5.25279	129	5.77706	276	4.69315	294	5.34559	322	6.28376
gene582	2442	215	10.9403	213	12.0381	262	12.8768	666	12.4285	695	13.8683	740	15.8484
gene584	13733	253	2.28923	223	2.24111	140	1.22353	357	1.18466	434	1.53995	461	1.75563
gene586	3278	671	25.436	708	29.8091	1089	39.8723	3671	51.0347	2192	32.5848	2039	32.5317
gene587	13963	1323	11.7738	955	9.4395	1075	9.24021	2736	8.9295	6807	23.7553	3872	14.5029
gene589	6641	63	1.1788	63	1.30928	44	0.79519	75	0.514657	81	0.594339	66	0.519767
gene590	4764	329	8.58141	312	9.03873	376	9.47257	950	9.08744	782	7.99867	726	7.97009
gene591	1324	0	0	0	0	0	0	0	0	0	0	1	0.0395012
gene593	10579	437	5.133	441	5.75332	567	6.43266	625	2.69231	844	3.88759	651	3.21836
gene595	8152	2543	38.7629	2268	38.3975	3097	45.5962	5248	29.3373	7538	45.0583	4575	29.3512
gene597	7714	3669	59.1021	3396	60.7593	3961	61.6279	13423	79.2975	9504	60.0357	9260	62.7812
gene598	1733	159	11.4007	167	13.2997	154	10.6653	1429	37.5771	634	17.8268	628	18.9522
gene600	2561	600	29.1123	550	29.64	682	31.9615	1176	20.9261	776	14.7651	1052	21.4835
gene601	768	155	25.0787	158	28.3936	168	26.2543	357	21.1835	236	14.9739	310	21.1105
gene604	2826	338	14.8621	304	14.8466	390	16.5632	1039	16.7546	714	12.3114	723	13.3803
gene606	4301	284	8.20509	217	6.96329	345	9.62724	152	1.61051	744	8.4292	359	4.36539
gene608	2882	99	4.2685	87	4.16629	100	4.16445	243	3.8424	227	3.83809	230	4.17381
gene609	3706	1	0.0335297	3	0.111722	3	0.0971556	11	0.135262	13	0.170931	3	0.0423364
gene614	6555	298	5.64908	289	6.08485	341	6.24358	448	3.11455	963	7.15874	677	5.4015
gene620	1408	0	0	0	0	0	0	0	0	0	0	0	0
gene621	6239	33	0.657254	18	0.398182	26	0.500162	17	0.124172	22	0.171827	25	0.209567
gene628	3326	85	3.17564	79	3.27815	90	3.24767	214	2.93212	165	2.41738	168	2.64171
gene629	1884	54	3.56162	75	5.4942	86	5.4786	247	5.97456	154	3.98311	137	3.8031
gene630	1325	62	5.81447	66	6.87468	74	6.70298	183	6.29397	197	7.24492	152	5.99965
gene633	4671	182	4.84168	137	4.04795	196	5.03614	686	6.69274	300	3.12964	370	4.14276
gene634	5100	188	4.5806	165	4.46517	189	4.44778	524	4.68221	509	4.86329	435	4.46085
gene635	5416	36	0.825959	80	2.03862	50	1.10801	99	0.833003	74	0.665788	129	1.24569
gene636	5683	989	21.6249	675	16.3927	797	16.8319	1199	9.6146	1805	15.4768	1584	14.5773
gene637	4907	2072	52.4697	1533	43.1172	1578	38.5961	861	7.99608	7113	70.635	3135	33.4133
gene639	5006	22	0.546093	1	0.0275698	3	0.0719254	6	0.0546198	1	0.00973402	1	0.0104474
gene640	5553	0	0	0	0	0	0	1	0.00820658	0	0	2	0.0188365
gene643	3725	1220	40.6975	1329	49.2406	1330	42.8526	5943	72.7058	3402	44.5032	3697	51.9065
gene644	3088	1749	70.3796	1694	75.7113	2029	78.86	4604	67.9435	5332	84.1387	3878	65.6793
gene645	2256	106	5.8385	103	6.30119	129	6.86282	292	5.89839	268	5.78867	225	5.21605
gene646	2639	104	4.89698	78	4.07924	126	5.73038	293	5.05962	301	5.55789	235	4.65722
gene647	3561	201	7.01388	220	8.52658	217	7.31374	665	8.51019	533	7.29354	528	7.75462
gene649	9060	723	9.91618	603	9.18573	748	9.9089	1519	7.64046	2345	12.6124	1845	10.6504
gene650	750	101	16.7338	103	18.954	134	21.4435	98	5.95463	126	8.18639	113	7.87981
gene655	4668	8	0.212958	5	0.14783	9	0.2314	12	0.117149	7	0.0730719	1	0.0112039
gene656	8950	1929	26.782	2087	32.1828	2305	30.9101	17646	89.849	7263	39.5436	8766	51.2244
gene658	3039	491	20.0764	495	22.4801	630	24.8807	1926	28.8812	1263	20.2514	1096	18.8616
gene659	2349	2	0.105799	2	0.117509	0	0	6	0.116401	9	0.186699	13	0.28944
gene660	7561	1152	18.9325	1144	20.882	1316	20.8895	4476	26.9774	5136	33.1001	4059	28.0762
gene661	2366	131	6.88004	137	7.99154	133	6.74666	230	4.42999	422	8.69122	396	8.75344
gene662	7750	0	0	0	0	1	0.0154864	2	0.0117603	0	0	1	0.00674833
gene664	2326	0	0	0	0	1	0.0515991	6	0.117552	4	0.0837979	1	0.0224848
gene665	2385	66	3.43867	60	3.47206	73	3.67355	214	4.08898	227	4.63789	193	4.23221
gene666	3087	10	0.40253	9	0.402374	7	0.272153	6	0.0885736	8	0.126281	14	0.237186
gene668	7038	342	6.03825	362	7.09878	352	6.00268	980	6.34551	890	6.16203	861	6.39812
gene670	2104	0	0	2	0.131192	2	0.114087	0	0	0	0	0	0
gene673	4809	551	14.2374	525	15.0671	524	13.0776	436	4.13163	1210	12.2607	722	7.85201
gene674	7882	177	2.79043	133	2.32884	100	1.5227	204	1.17946	257	1.58884	243	1.61238
gene679	1215	415	42.443	400	45.4368	447	44.1553	1372	51.4597	875	35.0925	1046	45.025
gene680	2148	207	11.9749	205	13.1718	221	12.3484	922	19.5608	377	8.55244	494	12.0279
gene683	11096	11441	128.124	10036	124.83	13635	147.483	34086	139.991	38177	167.656	29454	138.828
gene684	5534	922	20.7027	846	21.0987	1066	23.1191	1863	15.3413	4478	39.4301	3583	33.8615
gene686	5353	13	0.301773	4	0.103131	10	0.22421	16	0.136211	29	0.263988	22	0.214943
gene687	3392	79	2.89405	102	4.1502	95	3.3614	199	2.67354	168	2.41344	192	2.96035
gene688	7458	215	3.58221	177	3.27548	188	3.02543	317	1.93699	439	2.8683	351	2.4614
gene690	18589	3857	25.7827	3413	25.3399	3541	22.8624	5852	14.3462	7968	20.887	6773	19.0556
gene691	2246	210	11.6183	168	10.3234	199	10.634	575	11.6667	625	13.5598	524	12.2017
gene692	7464	450	7.49161	412	7.61816	469	7.54142	924	5.64144	1104	7.20743	912	6.3903
gene693	9795	1760	22.3276	1624	22.8826	1671	20.475	2945	13.7016	3657	18.193	3227	17.2303
gene694	261	7	3.33267	21	11.1046	16	7.35752	24	4.19045	31	5.78768	15	3.00572
gene698	4317	14	0.402977	19	0.60743	24	0.667239	85	0.897277	40	0.451503	32	0.387674
gene705	1933	6	0.385704	15	1.07099	13	0.807167	145	3.41842	19	0.478966	107	2.89501
gene708	4302	17	0.491036	32	1.02661	13	0.362681	106	1.12286	32	0.362462	59	0.717265
gene712	9296	730	9.75801	457	6.78492	664	8.57282	738	3.61785	1717	9.0003	960	5.40099
gene717	8122	1045	15.9878	1051	17.8593	1192	17.6143	2930	16.4397	2176	13.0551	2063	13.2842
gene725	14027	1882	16.6721	1742	17.1399	1951	16.6934	3823	12.4202	3933	13.6629	3515	13.1057
gene728	2979	719	29.9911	681	31.5501	742	29.8941	1564	23.9252	1375	22.4913	2287	40.1508
gene729	1933	413	26.5493	350	24.9897	579	35.95	1333	31.4259	1380	34.7881	1251	33.8473
gene731	2562	0	0	0	0	2	0.0936921	0	0	5	0.0950985	3	0.0612407
gene732	13323	65	0.606242	63	0.652624	37	0.333313	52	0.177865	94	0.343802	147	0.57705
gene738	6358	65	1.27036	63	1.36755	82	1.54791	138	0.989119	264	2.02333	201	1.65338
gene739	1388	0	0	0	0	0	0	0	0	0	0	0	0
gene740	2427	11	0.563193	7	0.398064	4	0.197807	5	0.0938837	6	0.120466	7	0.150843
gene741	1711	43	3.12286	32	2.58122	22	1.54321	37	0.985466	99	2.81947	70	2.13967
gene742	3250	137	5.23807	133	5.64797	135	4.98543	386	5.41245	267	4.00323	234	3.76557
gene743	1756	0	0	0	0	0	0	0	0	0	0	0	0
gene745	1284	0	0	0	0	0	0	0	0	0	0	0	0
gene747	8002	1586	24.6286	1268	21.8698	1521	22.813	5284	30.0922	4077	24.8271	4010	26.2086
gene755	9371	1192	15.8061	1231	18.1299	1186	15.1898	2843	13.8255	2315	12.0378	2107	11.7592
gene756	4274	104	3.02366	65	2.09896	107	3.0047	150	1.59936	149	1.69877	148	1.81103
gene759	4310	230	6.63109	274	8.774	307	8.54896	1820	19.2435	833	9.41783	1030	12.4985
gene760	6914	364	6.54194	379	7.56544	394	6.83941	924	6.09021	1172	8.26002	1039	7.85931
gene761	9386	811	10.7368	798	11.734	907	11.5979	2076	10.0794	2332	12.1068	1912	10.6538
gene765	1372	0	0	0	0	0	0	0	0	7	0.248615	0	0
gene767	642	0	0	0	0	0	0	0	0	0	0	0	0
gene768	635	0	0	0	0	0	0	0	0	0	0	0	0
gene769	629	0	0	0	0	0	0	0	0	0	0	0	0
gene770	633	0	0	0	0	0	0	0	0	0	0	0	0
gene772	615	0	0	0	0	0	0	0	0	0	0	0	0
gene773	2667	0	0	2	0.103498	0	0	0	0	0	0	0	0
gene775	2438	669	34.0978	540	30.5692	603	29.6849	1560	29.1595	1389	27.7621	1451	31.1266
gene776	11553	1078	11.5947	1009	12.0537	1194	12.404	3104	12.2438	2834	11.9533	2287	10.3531
gene777	6728	4	0.0738769	9	0.184621	1	0.0178388	12	0.0812802	25	0.181066	12	0.0932811
gene781	622	0	0	0	0	0	0	0	0	0	0	0	0
gene784	16281	96	0.732697	71	0.601869	88	0.648714	162	0.453444	163	0.487854	135	0.433662
gene786	13729	9	0.0814588	13	0.130686	10	0.0874204	3	0.009958	13	0.046141	4	0.0152377
gene788	3132	157	6.22891	134	5.90483	153	5.86302	428	6.22747	299	4.65192	348	5.81107
gene789	17328	623	4.4676	642	5.11341	648	4.48827	1131	2.97443	1197	3.36611	1163	3.51018
gene793	1948	815	51.988	749	53.0661	1052	64.8155	2937	68.7076	2232	55.8327	3226	86.6111
gene795	1486	303	25.3372	580	53.8683	287	23.1801	12	0.368004	15	0.491876	2540	89.395
gene798	4545	126	3.44486	87	2.64186	118	3.11602	105	1.0528	248	2.65889	148	1.70305
gene799	5579	0	0	0	0	2	0.0430255	0	0	2	0.0174685	0	0
gene803	18492	93	0.624933	17	0.126879	50	0.324517	6	0.0147862	9	0.023716	36	0.101816
gene807	10389	317	3.79158	297	3.94555	273	3.15385	604	2.64943	396	1.8574	595	2.99531
gene809	5438	269	6.14678	168	4.26378	139	3.0678	271	2.27101	314	2.81367	285	2.74097
gene811	9845	0	0	0	0	0	0	0	0	3	0.0148487	2	0.0106246
gene814	5636	52	1.14648	61	1.49377	71	1.51196	123	0.994544	128	1.10668	105	0.974354
gene816	8323	112	1.67214	1	0.0165823	0	0	0	0	1	0.00585468	0	0
gene819	2611	349	16.6094	281	14.8533	357	16.4102	696	12.1476	564	10.5258	517	10.3558
gene820	8425	6206	91.5327	6532	107.004	8627	122.897	17314	93.652	18509	107.052	17681	109.758
gene836	3721	83	2.77174	109	4.04288	72	2.32233	1428	17.4887	190	2.48815	809	11.3707
gene838	1186	20	2.09546	22	2.56013	36	3.64309	44	1.69067	74	3.0404	73	3.21911
gene839	3067	1	0.0405155	2	0.0899996	1	0.0391326	1	0.0148585	2	0.031776	0	0
gene840	2901	219	9.38061	175	8.32558	223	9.22591	635	9.97507	482	8.09622	451	8.13068
gene842	4332	78	2.23738	65	2.07085	49	1.35756	124	1.30444	107	1.20359	105	1.26765
gene844	7567	406	6.6671	315	5.74528	403	6.39195	656	3.95066	908	5.84716	804	5.55687
gene846	4573	0	0	0	0	0	0	0	0	0	0	0	0
gene848	588	1204	254.439	1018	238.943	1496	305.356	4315	334.421	5081	421.071	3911	347.863
gene852	1418	189	16.5623	317	30.8537	226	19.1286	679	21.8214	805	27.6632	538	19.8429
gene853	5854	6871	145.848	3972	93.6442	4342	89.0203	4261	33.1702	5586	46.4977	4941	44.1429
gene858	427	0	0	0	0	0	0	0	0	0	0	0	0
gene871	12143	17129	175.283	12832	145.845	15915	157.301	30612	114.883	72413	290.585	45949	197.901
gene874	3355	35	1.29631	19	0.781602	42	1.50248	51	0.692735	80	1.16193	62	0.96649
gene875	3125	55	2.18699	68	3.00319	128	4.916	3260	47.5398	1348	21.0195	1353	22.6436
gene876	3652	4	0.136102	4	0.151166	5	0.16432	47	0.586485	46	0.613776	25	0.35802
gene879	1642	1600	121.082	1852	155.665	2136	156.128	8448	234.461	4849	143.9	4741	151.006
gene880	990	1	0.125516	1	0.139408	0	0	4	0.184126	0	0	0	0
gene881	2119	451	26.4472	425	27.681	448	25.3746	1540	33.1192	1548	35.5978	1244	30.7035
gene883	3630	215	7.35981	161	6.1213	206	6.81103	202	2.53591	461	6.18838	275	3.96209
gene884	2309	1218	65.5478	926	55.3492	1072	55.7215	3878	76.5374	4645	98.0268	3311	74.9952
gene885	2459	88	4.44691	69	3.87271	48	2.3428	127	2.35361	121	2.39778	120	2.55224
gene886	2573	152	7.34071	267	14.3217	150	6.99686	2166	38.3626	467	8.84423	748	15.2041
gene887	2776	1130	50.5817	1061	52.7497	1315	56.8536	2261	37.1168	3033	53.2397	2243	42.2579
gene889	3117	2	0.0797311	2	0.0885559	7	0.269534	9	0.131582	22	0.343929	13	0.218125
gene890	7455	510	8.50075	475	8.79367	511	8.22669	1561	9.54212	1165	7.61485	1122	7.87125
gene891	3286	301	11.3824	219	9.19816	289	10.5556	1021	14.1595	751	11.1367	674	10.7273
gene892	4393	14	0.396006	11	0.345586	7	0.191244	4	0.0414943	3	0.0332769	0	0
gene893	6531	369	7.02071	322	6.80457	349	6.41354	561	3.91447	489	3.64848	511	4.09204
gene894	2899	113	4.84356	95	4.52272	116	4.80244	137	2.15359	135	2.26918	158	2.85041
gene895	2260	212	11.6563	201	12.2747	208	11.046	841	16.9581	806	17.3784	632	14.6254
gene896	5240	173	4.10251	106	2.79189	99	2.26754	348	3.02648	375	3.48725	260	2.59502
gene897	8333	996	14.8523	816	13.5149	743	10.7014	2498	13.6609	2264	13.2391	2144	13.4562
gene898	2325	249	13.3079	214	12.7033	308	15.8994	191	3.74369	920	19.2818	859	19.3227
gene899	3155	56	2.20558	33	1.44357	39	1.4836	77	1.1122	173	2.67196	142	2.3539
gene900	2310	7	0.376548	15	0.896197	3	0.15587	15	0.295916	10	0.210946	9	0.203765
gene903	1962	7	0.443337	0	0	0	0	2	0.0464537	0	0	0	0
gene907	2704	0	0	0	0	0	0	0	0	0	0	0	0
gene908	1584	0	0	0	0	0	0	0	0	0	0	0	0
gene909	821	1	0.151353	1	0.168105	1	0.146187	0	0	0	0	0	0
gene911	9334	1121	14.9236	808	11.9472	599	7.70213	1254	6.12237	1551	8.09705	1365	7.64827
gene912	3049	5	0.203773	0	0	0	0	0	0	0	0	1	0.017153
gene913	982	23	2.91039	23	3.23252	27	3.29993	42	1.94907	61	3.02692	41	2.18359
gene914	3396	25	0.914759	14	0.568964	24	0.848195	60	0.805144	75	1.07616	63	0.970222
gene915	3310	434	16.2928	348	14.5103	366	13.271	1519	20.9132	1838	27.0583	1245	19.6716
gene916	2676	512	23.7749	390	20.1142	454	20.3621	1095	18.6474	1462	26.6222	1121	21.9088
gene917	1299	95	9.08759	81	8.60598	106	9.79374	258	9.05108	264	9.90325	231	9.30039
gene918	3043	98	4.00183	93	4.21799	69	2.72144	270	4.04345	275	4.40366	252	4.33109
gene919	4399	455	12.8526	355	11.1378	439	11.9774	1235	12.7939	1308	14.4889	1196	14.2192
gene920	3381	273	10.0335	176	7.18442	251	8.91006	568	7.65584	805	11.602	513	7.93543
gene921	5681	203	4.44023	149	3.61981	174	3.67601	498	3.99479	500	4.28873	449	4.13352
gene922	3011	304	12.5458	237	10.8633	295	11.7588	781	11.8203	938	15.1801	650	11.2902
gene923	2764	285	12.8127	297	14.8301	232	10.074	635	10.4695	413	7.28107	790	14.9481
gene924	1272	0	0	1	0.108502	0	0	0	0	0	0	0	0
gene925	3223	342	13.1856	316	13.5317	324	12.0653	852	12.0467	1125	17.0089	944	15.3183
gene926	4197	15	0.444106	11	0.361725	9	0.257369	35	0.380031	19	0.220596	17	0.21184
gene927	793	6	0.940183	5	0.870204	1	0.151349	4	0.229867	25	1.53621	7	0.461661
gene928	2216	256	14.355	233	14.5114	214	11.5903	1112	22.8678	1207	26.5412	1106	26.1026
gene929	3065	2688	108.977	2176	97.9835	1786	69.9363	2495	37.0962	3464	55.0719	10550	180.02
gene931	14281	571	4.96835	418	4.03963	392	3.29442	203	0.647779	432	1.47404	1437	5.26255
gene932	1876	355	23.5142	292	21.482	338	21.624	733	17.8058	769	19.9745	678	18.9015
gene933	2650	0	0	0	0	0	0	0	0	0	0	0	0
gene935	3235	193	7.4134	169	7.21003	207	7.67977	521	7.33928	587	8.84192	468	7.56606
gene936	2185	14	0.79618	5	0.315822	9	0.49436	21	0.437983	24	0.535233	18	0.430843
gene937	6540	265	5.03504	160	3.3765	190	3.48681	638	4.44562	416	3.09955	573	4.58221
gene938	1920	45	2.91236	26	1.86894	36	2.25037	68	1.61398	91	2.30953	117	3.18701
gene939	4458	361	10.0624	279	8.63751	305	8.2113	907	9.27165	981	10.7229	738	8.65794
gene941	5904	281	5.91418	164	3.83373	175	3.55749	189	1.45883	303	2.5008	288	2.5512
gene951	6375	585	11.4028	356	7.70716	541	10.1852	718	5.13256	766	5.85506	584	4.79105
gene957	3868	0	0	5	0.178405	3	0.0930865	0	0	5	0.0629893	26	0.351548
gene959	3580	2	0.0694195	7	0.269861	0	0	0	0	3	0.0408339	0	0
gene960	4424	318	8.93195	295	9.20304	260	7.05359	222	2.2868	854	9.40645	509	6.01729
gene962	2615	163	7.74552	132	6.96669	186	8.53676	488	8.50429	365	6.80149	478	9.55993
gene963	1374	3	0.271312	2	0.200894	1	0.0873505	4	0.132667	4	0.141859	7	0.266446
gene966	3950	265	8.33649	197	6.88325	170	5.1654	337	3.88797	410	5.05789	294	3.89268
gene967	3981	74	2.3098	84	2.91213	93	2.80377	80	0.915772	118	1.44435	105	1.37942
gene972	2463	36	1.81624	41	2.29744	69	3.3623	774	14.3208	182	3.60073	343	7.2833
gene974	2485	3	0.150013	1	0.055539	0	0	2	0.036677	4	0.0784362	6	0.126277
gene976	3116	255	10.169	186	8.23834	242	9.32116	403	5.89383	509	7.95982	428	7.18364
gene977	7484	583	9.67986	566	10.4378	626	10.039	1876	11.4232	2096	13.6471	1364	9.53189
gene978	1424	101	8.81345	55	5.33061	112	9.43974	258	8.25657	321	10.9844	237	8.70436
gene980	2174	452	25.8353	554	35.1702	539	29.7565	1571	32.9311	1667	37.3645	1313	31.5866
gene984	3188	113	4.40448	96	4.15602	117	4.40473	95	1.35799	282	4.31036	161	2.64123
gene988	5147	1326	32.0128	1334	35.7706	1527	35.6071	3497	30.9622	2606	24.6719	2682	27.2523
gene993	14239	2132	18.6055	2227	21.5856	2980	25.1182	9436	30.1994	4235	14.493	5157	18.9416
gene994	15762	0	0	0	0	0	0	2	0.0057824	2	0.00618303	2	0.00663616
gene999	9163	1143	15.5004	756	11.387	1152	15.0892	403	2.00427	2481	13.1939	1401	7.99648
gene1000	4032	292	8.99905	222	7.59901	336	10.0016	998	11.2798	781	9.43873	762	9.884
gene1002	10696	2871	33.3539	2191	28.2713	2448	27.4689	2663	11.3459	6469	29.4713	3636	17.7787
gene1003	8609	2743	39.592	2165	34.708	2958	41.238	5117	27.0865	8962	50.7265	5323	32.3372
gene1005	2102	495	29.2622	393	25.8038	555	31.6893	1527	33.1052	1620	37.5548	1325	32.9672
gene1007	1503	0	0	0	0	1	0.0798533	0	0	0	0	0	0
gene1013	7940	1599	25.0243	1386	24.0917	1553	23.4749	5915	33.9488	4409	27.0584	4220	27.7965
gene1015	3522	50	1.76407	31	1.21478	48	1.6357	74	0.957485	283	3.91544	135	2.00467
gene1017	992	0	0	0	0	0	0	8	0.367509	0	0	1	0.0527214
gene1018	802	4	0.619755	16	2.7534	0	0	2134	121.258	75	4.5569	878	57.2557
gene1019	4594	100	2.70485	72	2.16305	47	1.22789	164	1.62683	157	1.6653	168	1.91257
gene1021	7527	99	1.63436	26	0.476734	58	0.924822	16	0.0968697	112	0.725069	87	0.604499
gene1023	3001	339	14.0368	316	14.5327	357	14.2776	972	14.7601	947	15.3768	956	16.6606
gene1026	3632	13	0.444766	7	0.265997	5	0.165225	17	0.213301	17	0.228079	6	0.086398
gene1028	11195	3621	40.1919	3525	43.457	4349	46.6248	13347	54.3312	9852	42.8828	10182	47.5672
gene1029	1780	63	4.398	58	4.4971	36	2.42736	95	2.43217	150	4.10633	114	3.34952
gene1030	3916	1	0.0317316	4	0.140975	7	0.21454	14	0.16292	35	0.43552	23	0.307173
gene1032	3103	17	0.680772	17	0.756121	33	1.27639	57	0.837111	74	1.16207	47	0.792163
gene1037	2967	26	1.08891	27	1.25594	56	2.26528	180	2.76468	47	0.771904	88	1.55118
gene1039	516	1	0.240816	6	1.60482	8	1.86077	36	3.17938	13	1.22766	7	0.709491
gene1041	1942	2	0.127972	2	0.142136	6	0.370812	9	0.211195	5	0.12546	1	0.0269308
gene1042	1154	11	1.18446	13	1.55475	7	0.728021	64	2.52734	20	0.844515	41	1.85813
gene1043	3330	13	0.485103	27	1.11904	20	0.720838	39	0.533716	20	0.292664	45	0.706751
gene1044	4108	15	0.453728	19	0.638333	22	0.642753	51	0.565756	23	0.272823	26	0.33101
gene1045	1311	0	0	0	0	0	0	0	0	0	0	0	0
gene1046	4263	8	0.23319	18	0.582749	31	0.872767	59	0.630705	28	0.320056	36	0.441657
gene1048	2192	7	0.396819	10	0.629628	12	0.657041	21	0.436585	16	0.355682	7	0.167015
gene1049	1459	15	1.27753	9	0.851357	30	2.46785	71	2.21765	27	0.901761	34	1.21877
gene1050	2856	294	12.7916	344	16.6236	466	19.583	1582	25.2428	538	9.17925	750	13.7341
gene1051	2517	247	12.1941	330	18.0949	422	20.1225	2487	45.028	806	15.604	1256	26.0978
gene1053	5052	1532	37.6816	1508	41.1967	2130	50.6021	7155	64.5411	2845	27.4411	3821	39.556
gene1054	2183	174	9.90444	193	12.2019	260	14.2946	322	6.7219	284	6.33939	193	4.62383
gene1057	4616	1345	36.2069	1208	36.1182	1506	39.1572	4172	41.1878	3996	42.1835	3832	43.4168
gene1058	2723	897	40.9335	728	36.8985	994	43.8118	3695	61.8382	3439	61.5414	3035	58.2921
gene1061	5816	19	0.405942	24	0.569523	20	0.412722	90	0.705193	57	0.477566	68	0.611481
gene1064	2708	0	0	0	0	0	0	0	0	0	0	0	0
gene1065	3331	13	0.484957	9	0.3729	5	0.180155	1	0.0136809	4	0.0585152	7	0.109906
gene1066	3256	969	36.9806	857	36.3263	919	33.8753	3411	47.7405	1988	29.7519	2421	38.8874
gene1067	6065	6	0.122929	7	0.159291	5	0.0989444	4	0.0300552	11	0.0883781	30	0.258695
gene1068	8784	235	3.32438	195	3.06384	159	2.17248	361	1.87286	438	2.42977	345	2.05412
gene1072	2595	73	3.49559	86	4.57389	80	3.70002	121	2.1249	220	4.13112	153	3.08356
gene1074	8706	1544	22.0375	1637	25.951	1973	27.1995	2462	12.8872	1763	9.86772	1687	10.1343
gene1079	1387	9	0.806307	1	0.0995057	4	0.346127	12	0.394271	52	1.82688	31	1.16892
gene1080	1721	1	0.0722027	7	0.56136	7	0.488168	0	0	4	0.113256	4	0.121556
gene1085	1192	2359	245.916	2295	265.724	2644	266.218	4316	165.004	4239	173.289	3607	158.259
gene1086	1401	96	8.51467	103	10.1467	125	10.7084	380	12.3605	368	12.7995	267	9.96716
gene1087	2520	119	5.86788	122	6.68165	135	6.42962	304	5.49747	392	7.57999	239	4.96016
gene1089	1042	1	0.119252	1	0.132451	2	0.230364	3	0.131203	0	0	3	0.150575
gene1090	3274	333	12.6386	272	11.4661	328	12.0239	669	9.31188	631	9.39147	549	8.76985
gene1097	2199	0	0	0	0	0	0	0	0	0	0	0	0
gene1098	2337	0	0	0	0	0	0	0	0	0	0	0	0
gene1099	1680	1	0.0739648	0	0	0	0	0	0	0	0	0	0
gene1100	6144	1	0.0202248	0	0	1	0.0195344	3	0.0222515	1	0.00793107	0	0
gene1102	2288	0	0	0	0	0	0	0	0	0	0	0	0
gene1103	2965	4	0.167637	6	0.279287	0	0	0	0	0	0	3	0.052917
gene1104	2110	0	0	0	0	0	0	0	0	0	0	0	0
gene1105	8805	602	8.49575	528	8.27616	634	8.64195	1560	8.07393	1452	8.03564	1227	7.28809
gene1106	1908	18	1.17227	1	0.0723346	7	0.440323	20	0.477685	29	0.740632	32	0.877142
gene1108	6539	837	15.9055	751	15.8509	921	16.9044	2011	14.0149	2090	15.5746	1769	14.1486
gene1109	3056	174	7.07506	112	5.05812	105	4.12371	52	0.775425	235	3.74712	108	1.84828
gene1110	619	0	0	0	0	0	0	0	0	0	0	0	0
gene1111	3384	111	4.07593	67	2.73255	81	2.87281	87	1.1716	329	4.73749	142	2.1946
gene1114	2108	31	1.82737	8	0.523774	9	0.512417	1	0.0216182	37	0.855291	22	0.545821
gene1115	5175	936	22.475	1130	30.1365	1167	27.0653	3752	33.0402	4125	38.8416	3008	30.3995
gene1118	3310	442	16.5931	399	16.6368	407	14.7577	1297	17.8567	1209	17.7984	1020	16.1165
gene1120	5415	59	1.3539	68	1.73314	68	1.50717	134	1.12771	103	0.926876	87	0.84027
gene1122	9184	1568	21.2153	1281	19.2505	1674	21.8764	3902	19.3618	5066	26.8792	3967	22.5906
gene1124	8762	692	9.8138	576	9.07285	666	9.12269	1362	7.08376	1509	8.39207	1381	8.24307
gene1127	3242	0	0	0	0	0	0	20	0.28113	0	0	0	0
gene1129	3216	0	0	0	0	0	0	14	0.198382	0	0	4	0.0650492
gene1131	3294	72	2.71609	66	2.76532	72	2.62338	447	6.18406	254	3.75745	226	3.58825
gene1132	2293	53	2.87214	48	2.88909	42	2.19835	216	4.29279	118	2.50762	120	2.737
gene1134	3302	218	8.20378	139	5.80981	174	6.32447	354	4.88558	469	6.92116	290	4.59324
gene1137	3208	47	1.82053	37	1.59181	33	1.23461	147	2.0882	87	1.3215	84	1.36944
gene1140	3206	16	0.620142	11	0.473537	12	0.449231	36	0.511716	21	0.319182	36	0.587269
gene1141	1017	4	0.488735	3	0.407122	6	0.70808	9	0.403284	5	0.23957	2	0.102851
gene1142	3229	27	1.03904	9	0.384679	8	0.297354	54	0.762106	46	0.694181	39	0.631677
gene1143	8603	15	0.216659	9	0.144383	13	0.181362	25	0.132428	49	0.277542	42	0.255328
gene1144	8493	1013	14.8212	1022	16.6079	1016	14.3577	2151	11.5417	2444	14.0224	1937	11.928
gene1145	4060	3	0.0918184	0	0	2	0.0591229	0	0	0	0	2	0.0257633
gene1146	980	0	0	0	0	0	0	0	0	0	0	0	0
gene1149	1957	2	0.126991	2	0.141047	7	0.429298	4	0.0931449	0	0	0	0
gene1152	3967	477	14.9414	551	19.1696	613	18.546	1129	12.9694	659	8.0948	652	8.59575
gene1158	5198	710	16.9729	545	14.4705	722	16.6707	1469	12.8788	1771	16.6022	1392	14.0056
gene1163	9581	1837	23.825	1448	20.8585	1934	24.2269	2162	10.2833	4847	24.6516	3092	16.8782
gene1167	2126	0	0	0	0	1	0.0564532	0	0	0	0	0	0
gene1168	1350	0	0	0	0	1	0.0889034	0	0	2	0.0721904	3	0.116221
gene1169	4044	8	0.245818	5	0.170641	9	0.267106	0	0	0	0	12	0.155192
gene1172	3210	177	6.85177	120	5.15942	76	2.84158	111	1.57582	199	3.02086	159	2.59054
gene1174	2321	172	9.20848	118	7.01667	142	7.34286	1523	29.903	459	9.63653	710	15.9986
gene1183	1843	308	20.7663	240	17.9726	293	19.0807	1123	27.768	861	22.7646	800	22.7019
gene1188	10841	3324	38.1001	2789	35.5061	2797	30.9653	1512	6.35583	3472	15.6061	2493	12.0268
gene1190	4561	374	10.1893	408	12.3459	246	6.47332	879	8.78251	454	4.85041	565	6.47868
gene1191	1279	0	0	2	0.215816	3	0.281516	3	0.106891	0	0	1	0.040891
gene1192	2004	13	0.806084	10	0.688695	9	0.53901	4	0.0909603	10	0.243156	13	0.339269
gene1193	6229	1630	32.5165	1578	34.9634	1802	34.7207	4650	34.0192	3026	23.6719	2996	25.1549
gene1194	4025	1	0.0308723	3	0.102868	0	0	6	0.0679321	3	0.0363194	6	0.0779621
gene1197	6927	225	4.03619	152	3.02847	170	2.94548	157	1.03287	428	3.0108	357	2.69539
gene1198	2435	281	14.3398	331	18.7609	264	13.0124	1788	33.4625	746	14.9287	984	21.1346
gene1200	2400	180	9.31957	202	11.6162	223	11.1518	766	14.5448	505	10.2533	501	10.9175
gene1201	5442	9	0.205503	21	0.53258	6	0.132326	24	0.200975	22	0.196991	16	0.153766
gene1202	3020	43	1.76928	27	1.2339	28	1.11276	21	0.316885	9	0.145217	56	0.969794
gene1203	3084	5	0.201461	1	0.0447517	1	0.0389168	53	0.783161	13	0.205405	19	0.322209
gene1204	3721	501	16.7306	424	15.7264	488	15.7403	925	11.3285	1227	16.0682	886	12.453
gene1206	2081	106	6.32948	77	5.10673	67	3.86416	271	5.93454	387	9.06195	252	6.33325
gene1207	6033	260	5.35519	202	4.62107	139	2.76524	997	7.53098	1002	8.09315	801	6.9438
gene1211	5003	594	14.7533	536	14.7863	436	10.4594	684	6.23039	744	7.24645	694	7.25483
gene1212	7389	273	4.59104	223	4.16527	240	3.89832	832	5.1313	1143	7.53778	812	5.74736
gene1214	1335	31	2.88546	12	1.24058	20	1.79805	17	0.580306	27	0.98552	29	1.1361
gene1217	10631	661	7.72613	584	7.58164	657	7.41725	2123	9.10051	1988	9.11224	1845	9.07654
gene1221	1220	430	43.7969	366	41.4043	470	46.237	939	35.0748	866	34.5892	1300	55.7291
gene1223	939	0	0	0	0	0	0	0	0	0	0	0	0
gene1224	936	0	0	0	0	0	0	0	0	0	0	0	0
gene1225	1189	0	0	0	0	0	0	0	0	0	0	0	0
gene1226	1082	0	0	0	0	0	0	0	0	0	0	0	0
gene1227	966	0	0	0	0	0	0	0	0	0	0	0	0
gene1228	972	3	0.383521	0	0	0	0	0	0	0	0	0	0
gene1229	969	0	0	0	0	0	0	0	0	0	0	0	0
gene1230	1121	0	0	0	0	0	0	0	0	0	0	0	0
gene1231	711	53	9.26277	61	11.8409	84	14.1795	144	9.2296	174	11.9251	159	11.6957
gene1232	1142	0	0	0	0	0	0	2	0.0798093	2	0.0853389	1	0.0457965
gene1235	5356	573	13.2938	330	8.5035	401	8.98578	392	3.3353	446	4.05768	943	9.20809
gene1237	4441	61	1.7068	40	1.24309	18	0.486456	31	0.318105	57	0.625428	45	0.529944
gene1239	1491	35	2.91692	29	2.68438	34	2.73686	129	3.94277	121	3.95449	117	4.10399
gene1241	4666	928	24.7137	701	20.7347	858	22.0696	1552	15.1578	2273	23.7376	1765	19.7833
gene1243	2877	121	5.22613	108	5.18094	131	5.46491	340	5.38553	481	8.14682	349	6.3443
gene1244	6807	141	2.57394	270	5.47435	195	3.4382	1418	9.49315	314	2.2478	510	3.91844
gene1247	1088	0	0	0	0	1	0.110312	3	0.125656	0	0	3	0.144208
gene1248	8619	146	2.1049	149	2.38591	88	1.2254	477	2.52204	220	1.24379	368	2.233
gene1250	1553	0	0	0	0	1	0.0772824	0	0	0	0	0	0
gene1251	2390	296	15.3896	190	10.9719	223	11.1985	711	13.5569	917	18.6962	646	14.1362
gene1252	8926	186	2.58935	147	2.27292	116	1.55974	249	1.27125	337	1.83974	342	2.00386
gene1253	10418	1774	21.1594	1101	14.5857	1306	15.0456	1150	5.03041	2807	13.1293	1758	8.82537
gene1255	1330	99	9.2495	97	10.0657	106	9.56547	211	7.22971	256	9.37932	176	6.92085
gene1258	5485	60	1.35928	58	1.4594	42	0.919019	102	0.847448	103	0.915047	101	0.963037
gene1259	3838	340	11.008	320	11.5072	401	12.5398	671	7.96723	698	8.86203	589	8.02618
gene1262	4223	3	0.0882744	11	0.359498	0	0	2	0.0215823	6	0.069233	3	0.0371534
gene1263	7047	3220	56.7788	3105	60.8109	3330	56.7142	12696	82.1017	8709	60.2209	10552	78.3121
gene1265	3598	1807	62.4067	1774	68.0482	2126	70.9176	6078	76.982	4573	61.9331	4119	59.8727
gene1266	3912	199	6.32104	179	6.31508	148	4.54062	179	2.08518	307	3.82404	292	3.90375
gene1269	3590	724	25.0599	617	23.72	776	25.9429	1750	22.2143	1942	26.3595	1569	22.8574
gene1270	1559	48	3.82586	31	2.74435	23	1.77065	74	2.16309	80	2.5005	82	2.75084
gene1271	2230	155	8.63697	155	9.59293	163	8.77273	343	7.00937	462	10.0953	400	9.38109
gene1272	3259	419	15.9759	361	15.2879	414	15.2464	1323	18.4997	1334	19.9459	1184	19.0005
gene1273	1310	111	10.529	88	9.2712	100	9.1618	236	8.20976	250	9.29933	206	8.22421
gene1274	4912	360	9.10707	306	8.5978	300	7.33018	825	7.65395	1012	10.0393	671	7.14435
gene1275	5734	335	7.25975	291	7.00422	302	6.32122	340	2.70216	666	5.65978	495	4.51488
gene1276	2846	12	0.523939	3	0.145482	6	0.253028	30	0.48037	15	0.256826	27	0.496166
gene1279	2866	3	0.130071	0	0	1	0.041877	1	0.0159006	0	0	3	0.0547449
gene1280	1111	2	0.223692	2	0.248451	3	0.324085	2	0.0820362	1	0.04386	0	0
gene1281	4171	0	0	1	0.033089	0	0	0	0	2	0.0233654	0	0
gene1282	4595	0	0	0	0	0	0	0	0	0	0	0	0
gene1283	1930	8	0.515071	16	1.14416	6	0.373118	195	4.60434	45	1.13616	164	4.44411
gene1288	2107	102	6.01548	72	4.7162	98	5.5823	243	5.25571	271	6.2674	230	5.70902
gene1291	5695	755	16.4736	839	20.3326	1238	26.0903	1287	10.2985	1442	12.3383	984	9.03649
gene1299	4908	672	17.0137	774	21.7651	836	20.4434	572	5.31106	819	8.13134	600	6.39359
gene1304	2534	0	0	0	0	0	0	0	0	0	0	0	0
gene1305	2326	0	0	0	0	0	0	0	0	0	0	0	0
gene1306	2779	0	0	0	0	0	0	0	0	0	0	0	0
gene1308	3680	240	8.10397	237	8.88843	271	8.8384	844	10.4516	781	10.3416	712	10.1188
gene1309	6324	573	11.2589	510	11.1302	607	11.5199	1048	7.55195	992	7.64369	864	7.1453
gene1310	2884	66	2.8437	70	3.34986	90	3.74541	105	1.65914	120	2.02754	103	1.86784
gene1311	4548	4594	125.518	2331	70.7369	4601	121.418	4818	48.2765	6967	74.6463	5541	63.7186
gene1319	3163	0	0	0	0	0	0	0	0	0	0	0	0
gene1323	10465	1	0.011874	1	0.0131882	1	0.0114687	2	0.00870925	0	0	1	0.00499757
gene1340	3722	12	0.400626	2	0.0741614	18	0.580428	1	0.0122437	1	0.013092	0	0
gene1343	8768	71	1.00622	49	0.771294	51	0.698106	80	0.415795	75	0.416815	85	0.50701
gene1347	9621	790	10.2033	694	9.95551	717	8.94439	2768	13.111	1741	8.81783	1834	9.96959
gene1350	5533	920	20.6615	770	19.2068	923	20.0213	2424	19.9647	2309	20.3351	1915	18.1012
gene1352	5022	171	4.23111	248	6.81553	146	3.48922	895	8.1215	462	4.48279	498	5.18622
gene1356	495	42	10.5433	25	6.97042	42	10.1835	149	13.7174	60	5.90648	43	4.5432
gene1357	6676	628	11.689	727	15.0294	786	14.1305	2445	16.6898	1473	10.7515	1755	13.7486
gene1360	6104	960	19.543	696	15.7369	856	16.831	1018	7.60016	2106	16.8123	1637	14.026
gene1363	7349	544	9.19825	520	9.76561	575	9.39056	1076	6.67227	1150	7.62522	932	6.63263
gene1366	5721	543	11.794	380	9.16719	541	11.3495	1410	11.2315	2365	20.1438	1543	14.1056
gene1367	3272	689	26.1662	665	28.05	859	31.5088	2509	34.9444	1755	26.1365	1732	27.6843
gene1368	2565	70	3.39114	0	0	1	0.0467912	4	0.0710661	1	0.0189975	0	0
gene1370	1735	92	6.58905	0	0	0	0	6	0.157595	1	0.0280856	2	0.0602877
gene1371	1607	0	0	0	0	0	0	0	0	0	0	0	0
gene1374	1629	85	6.48384	0	0	0	0	0	0	0	0	0	0
gene1375	1198	0	0	0	0	0	0	0	0	0	0	0	0
gene1377	1632	7	0.532982	0	0	0	0	0	0	0	0	0	0
gene1380	1659	3	0.224703	0	0	0	0	0	0	0	0	0	0
gene1382	1699	12	0.877652	3	0.243698	0	0	0	0	0	0	1	0.0307826
gene1383	1887	1	0.065851	0	0	1	0.0636034	0	0	0	0	0	0
gene1384	2229	27	1.50518	6	0.371506	16	0.861513	189	3.86404	97	2.12053	69	1.61896
gene1385	5319	59	1.37834	48	1.24548	59	1.33129	158	1.35368	42	0.384771	63	0.619454
gene1387	6186	175	3.5153	148	3.30199	170	3.29831	223	1.6428	410	3.22966	265	2.24044
gene1397	15436	0	0	0	0	0	0	0	0	0	0	0	0
gene1402	7768	64	1.02378	14	0.248739	22	0.339911	10	0.0586652	70	0.439108	40	0.269308
gene1406	5815	215	4.59434	212	5.03165	220	4.54072	379	2.97016	458	3.83795	428	3.84939
gene1427	11279	2	0.022034	0	0	0	0	0	0	0	0	9	0.0417321
gene1430	1089	0	0	0	0	0	0	0	0	0	0	0	0
gene1432	2709	0	0	0	0	0	0	0	0	0	0	0	0
gene1436	3040	516	21.0917	511	23.1991	515	20.3323	1384	20.7469	1451	23.2582	1210	20.8166
gene1437	1894	121	7.93853	159	11.5862	196	12.4202	581	13.9793	281	7.22952	354	9.77511
gene1439	8088	1739	26.7173	1326	22.627	1683	24.9744	2748	15.4834	3086	18.5925	2529	16.3533
gene1441	9292	964	12.8915	802	11.9121	667	8.61526	1846	9.05341	3004	15.7534	2228	12.5402
gene1442	7328	139	2.35702	151	2.84391	92	1.5068	25	0.155469	99	0.658313	106	0.756517
gene1449	4255	140	4.08849	121	3.92473	112	3.15915	1456	15.5938	132	1.51167	433	5.32214
gene1454	2313	515	27.6673	496	29.5958	543	28.1758	3285	64.7216	1610	33.9182	1508	34.0976
gene1456	2830	121	5.31292	92	4.48669	105	4.45302	436	7.02085	291	5.0106	284	5.24844
gene1458	12463	1224	12.2038	1108	12.2699	1074	10.3427	1578	5.76998	2407	9.41102	1766	7.41082
gene1459	10822	1241	14.2495	1106	14.105	1418	15.7261	1868	7.86609	2078	9.35666	2027	9.7959
gene1465	3301	105	3.95256	59	2.46678	70	2.5451	197	2.71963	209	3.0852	204	3.23209
gene1466	5196	109	2.6067	71	1.88588	63	1.4552	95	0.83319	151	1.41609	116	1.16758
gene1469	5066	15	0.367926	6	0.16346	13	0.307985	2	0.017991	8	0.0769499	4	0.0412946
gene1472	1306	30	2.85439	37	3.91006	39	3.58404	779	27.1822	439	16.3796	513	20.5434
gene1475	745	287	47.8696	187	34.6425	322	51.8742	599	36.6404	623	40.7488	650	45.6305
gene1476	4352	44	1.25631	33	1.04652	40	1.10312	50	0.523565	85	0.951728	54	0.648938
gene1477	3308	202	7.58788	178	7.42641	187	6.78466	114	1.57047	240	3.53532	194	3.06715
gene1478	2000	0	0	0	0	1	0.0600098	5	0.113928	5	0.121821	0	0
gene1480	1985	82	5.1332	51	3.54596	129	7.79976	663	15.221	371	9.10744	293	7.71979
gene1482	2554	0	0	1	0.0540385	0	0	0	0	0	0	11	0.225253
gene1492	3445	252	9.08962	215	8.61338	227	7.9084	755	9.98729	726	10.2691	752	11.4163
gene1493	243	0	0	0	0	0	0	0	0	0	0	0	0
gene1496	7256	488	8.35713	486	9.24407	576	9.52746	1024	6.43121	1146	7.69609	951	6.85459
gene1497	3035	0	0	0	0	0	0	0	0	0	0	0	0
gene1498	2399	209	10.8256	197	11.3334	241	12.057	625	11.8724	528	10.7247	512	11.1619
gene1503	5339	0	0	0	0	2	0.0449596	0	0	1	0.0091269	6	0.0587746
gene1507	2746	1734	78.4663	2267	113.94	2350	102.712	10317	171.215	4226	74.9915	5820	110.846
gene1508	3359	366	13.5396	291	11.9566	331	11.8269	1633	22.1547	1276	18.5107	1213	18.8864
gene1510	2690	49	2.26349	48	2.46271	52	2.32008	106	1.79574	96	1.73901	68	1.32207
gene1512	7394	9	0.151251	9	0.167992	24	0.389568	11	0.0677958	25	0.164757	7	0.0495127
gene1513	14030	3029	26.8272	2670	26.265	3214	27.4941	2041	6.62941	3873	13.4516	2325	8.6669
gene1518	8536	948	13.8003	765	12.3689	882	12.4013	2053	10.9603	2124	12.125	1708	10.4648
gene1521	3190	220	8.56972	127	5.49462	173	6.5089	193	2.75712	321	4.9034	236	3.86919
gene1523	2303	0	0	0	0	2	0.104229	0	0	7	0.148111	0	0
gene1525	3514	1076	38.0492	1032	40.5324	1105	37.7409	2687	34.8462	2689	37.2883	2246	33.4277
gene1526	7237	252	4.3269	138	2.63175	167	2.76955	323	2.03392	382	2.5721	347	2.50766
gene1527	4438	702	19.6555	593	18.4413	694	18.7683	2012	20.66	1866	20.4884	1933	22.7794
gene1528	15796	111	0.873193	128	1.11837	143	1.08653	156	0.450057	213	0.657076	215	0.711852
gene1532	5186	688	16.4851	660	17.5645	715	16.5472	1082	9.5079	1127	10.5895	1113	11.2243
gene1535	4380	728	20.6534	718	22.6243	802	21.9762	2443	25.4179	1526	16.9771	1823	21.7676
gene1537	6174	4	0.0805059	13	0.290604	7	0.136077	13	0.0959548	11	0.0868179	3	0.0254128
gene1538	4431	308	8.63741	341	10.6213	363	9.83234	942	9.68811	904	9.94145	699	8.25038
gene1539	2509	425	21.0486	392	21.563	488	23.3438	1145	20.7967	952	18.4892	1063	22.158
gene1542	1853	332	22.2637	368	27.4092	422	27.3331	2020	49.6782	1435	37.7363	1070	30.2
gene1543	15058	3	0.0247565	11	0.100821	10	0.0797048	2	0.00605275	1	0.00323605	5	0.017366
gene1549	1647	25	1.88617	15	1.25696	14	1.0202	11	0.304361	14	0.414207	19	0.603335
gene1551	9722	1464	18.712	1295	18.3839	1684	20.7892	1294	6.06553	1818	9.11216	1315	7.07406
gene1553	4696	2	0.052922	0	0	2	0.0511156	3	0.0291127	3	0.0311298	0	0
gene1554	1932	0	0	1	0.071436	0	0	0	0	0	0	0	0
gene1556	9621	1268	16.377	1464	21.0013	1247	15.556	2236	10.5911	3010	15.2451	2481	13.4867
gene1557	3843	233	7.5339	235	8.4396	253	7.90136	633	7.50625	674	8.54619	538	7.32167
gene1558	2964	394	16.5178	379	17.6476	384	15.5491	3010	46.2784	2821	46.3776	2030	35.8192
gene1561	8109	81	1.24123	99	1.68497	58	0.858445	447	2.51206	169	1.01555	423	2.72817
gene1563	3849	1020	32.9296	2728	97.8185	631	19.6758	15041	178.081	1477	18.6989	8771	119.179
gene1564	1491	194	16.1681	135	12.4963	422	33.9693	90	2.75077	205	6.69976	93	3.26215
gene1565	1116	0	0	0	0	0	0	5	0.204172	1	0.0436635	0	0
gene1566	1031	0	0	0	0	0	0	0	0	0	0	0	0
gene1567	1121	3	0.332545	0	0	0	0	7	0.284565	0	0	5	0.233272
gene1569	1306	0	0	8	0.845417	1	0.0918986	83	2.89617	5	0.186556	35	1.4016
gene1570	2871	1173	50.7691	1187	57.0613	1154	48.2419	10317	163.761	3956	67.1438	5890	107.295
gene1571	2137	40	2.32589	49	3.16458	36	2.02185	165	3.51859	130	2.9643	94	2.3005
gene1572	9458	466	6.12239	356	5.19487	397	5.03783	964	4.64481	1207	6.21858	983	5.43566
gene1573	3738	466	15.4911	561	20.7132	578	18.5584	2453	29.9053	1533	19.9842	1278	17.8809
gene1576	4541	343	9.38593	444	13.4945	289	7.63833	6194	62.1598	791	8.48805	2321	26.7314
gene1577	14400	1573	13.5738	1464	14.0315	1607	13.3938	2809	8.88953	3999	13.5323	3117	11.3207
gene1579	1354	10	0.917732	19	1.93669	12	1.06369	20	0.673133	45	1.61948	23	0.888398
gene1580	4148	0	0	0	0	0	0	0	0	0	0	0	0
gene1582	2120	19	1.11366	26	1.69263	43	2.43436	112	2.40753	120	2.75822	59	1.45551
gene1583	2275	77	4.20575	83	5.03525	144	7.59684	240	4.8075	184	3.94112	192	4.41386
gene1584	4786	153	3.9724	156	4.49859	183	4.58913	210	1.99957	364	3.70605	293	3.20179
gene1586	4856	844	21.5972	699	19.8666	714	17.647	1869	17.5396	1191	11.9513	1111	11.9656
gene1587	4497	54	1.49213	41	1.2583	59	1.57464	34	0.344545	105	1.13776	75	0.872241
gene1588	4660	440	11.7328	344	10.1882	389	10.0188	1241	12.136	1209	12.6422	1435	16.1051
gene1589	1445	116	9.97527	93	8.88259	119	9.88396	286	9.01961	320	10.7911	275	9.95321
gene1590	6096	1686	34.3674	1566	35.4545	1953	38.4511	4242	31.7114	3177	25.3954	3226	27.6769
gene1591	3557	89	3.10914	65	2.52205	75	2.53063	366	4.68907	274	3.75361	407	5.98424
gene1592	5457	1816	41.352	1595	40.3396	2090	45.9668	4703	39.2745	4241	37.8702	3688	35.3456
gene1593	6441	53	1.02249	38	0.814244	19	0.35404	64	0.45281	62	0.469052	78	0.633344
gene1596	3390	229	8.39403	167	6.79894	165	5.84166	358	4.81253	821	11.8012	477	7.35897
gene1600	3318	0	0	3	0.124787	0	0	25	0.343363	6	0.0881166	5	0.0788119
gene1605	4411	97	2.73256	54	1.68959	63	1.71418	312	3.22335	153	1.6902	162	1.92077
gene1606	3341	248	9.2238	292	12.0623	231	8.29827	2618	35.7094	881	12.8494	1244	19.4734
gene1609	4735	1166	30.5994	867	25.2711	1056	26.7668	2858	27.5063	5903	60.7485	3405	37.6093
gene1610	9278	848	11.3573	716	10.6508	865	11.1896	1841	9.04251	2447	12.8518	1864	10.5073
gene1611	6625	493	9.24689	396	8.24962	443	8.02546	1091	7.50462	1095	8.05399	867	6.84434
gene1612	1742	0	0	0	0	0	0	0	0	0	0	0	0
gene1613	9721	93	1.18879	4	0.0567902	28	0.3457	0	0	0	0	1	0.00538006
gene1614	16536	28	0.210408	15	0.125194	41	0.297581	40	0.110235	60	0.176809	75	0.237208
gene1618	3346	48	1.78258	21	0.866199	30	1.07609	5	0.0680979	16	0.233011	27	0.422023
gene1621	7436	2417	40.3898	2085	38.6982	2258	36.4449	5258	32.2234	5536	36.2777	4611	32.4305
gene1626	8690	879	12.5691	587	9.32272	795	10.9799	512	2.68497	958	5.37191	841	5.06144
gene1628	5588	1260	28.0187	1339	33.0711	1309	28.1148	5908	48.1808	3622	31.5846	4000	37.4371
gene1629	12531	371	3.67894	245	2.69839	350	3.35223	176	0.640054	210	0.816614	158	0.659431
gene1631	1842	4	0.269839	5	0.374632	3	0.195472	12	0.29688	3	0.0793624	3	0.0851785
gene1632	1584	1	0.0784475	1	0.0871303	8	0.606159	3	0.086309	2	0.0615259	0	0
gene1633	1423	0	0	0	0	0	0	0	0	0	0	0	0
gene1634	2361	8	0.421045	2	0.116912	3	0.152503	4	0.0772065	7	0.144472	1	0.0221515
gene1635	3633	618	21.1377	460	17.475	481	15.8903	837	10.499	1776	23.821	1095	15.7633
gene1637	492	75	18.9422	80	22.4414	105	25.6139	200	18.5248	205	20.3035	173	18.3899
gene1638	4877	2254	57.4296	2038	57.6734	2133	52.4916	7145	66.7635	5745	57.4011	5450	58.4443
gene1639	5007	2026	50.2801	1948	53.6952	1899	45.5197	6820	62.0721	5651	54.996	5185	54.1589
gene1640	2979	129	5.38088	121	5.60582	225	9.06492	543	8.30652	370	6.05221	306	5.37216
gene1641	8847	1332	18.7087	1084	16.9105	1124	15.2483	3318	17.0911	2909	16.0225	2366	13.9868
gene1646	5796	15	0.321586	10	0.23812	14	0.289902	10	0.0786251	22	0.18496	4	0.0360936
gene1647	3999	2417	75.1034	2093	72.2341	2760	82.8342	2794	31.8394	5179	63.107	3568	46.6629
gene1650	2859	81	3.52051	159	7.67551	352	14.7768	101	1.60989	210	3.57922	675	12.3478
gene1652	3083	1326	53.4447	971	43.468	1493	58.1217	7640	112.93	6803	107.525	6316	107.144
gene1656	1903	11	0.718271	0	0	0	0	0	0	9	0.230455	3	0.0824481
gene1658	2059	5594	337.599	12620	845.916	6022	351.024	43995	973.726	13057	309.008	26453	671.919
gene1659	2620	24	1.13827	18	0.948191	5	0.229045	74	1.28712	4	0.0743946	98	1.95624
gene1660	5819	107	2.28491	73	1.73141	78	1.60879	380	2.97595	534	4.47173	428	3.84675
gene1662	1480	4	0.33584	4	0.373012	1	0.0810943	0	0	0	0	3	0.106013
gene1663	7823	108	1.71548	108	1.90535	93	1.42679	110	0.64078	155	0.965476	169	1.12983
gene1665	3334	437	16.2873	327	13.5365	388	13.9675	1451	19.8331	1307	19.1026	1089	17.0829
gene1666	2305	0	0	0	0	0	0	0	0	0	0	0	0
gene1667	2644	262	12.3133	224	11.6926	242	10.9851	497	8.56613	636	11.7214	546	10.8001
gene1668	3449	1251	45.0711	997	39.8957	1241	43.1848	4533	59.8939	5135	72.5488	4200	63.6875
gene1669	3343	191	7.09956	167	6.89453	171	6.1392	557	7.59292	502	7.31729	516	8.07257
gene1670	1960	203	12.8699	168	11.8298	186	11.3896	636	14.7874	633	15.7373	457	12.1943
gene1671	3560	7	0.244333	3	0.116304	7	0.235993	8	0.102407	8	0.109502	9	0.132218
gene1673	2129	0	0	0	0	0	0	0	0	0	0	0	0
gene1675	8796	1075	15.1865	783	12.2857	1048	14.2997	2132	11.0457	2342	12.9743	1890	11.2376
gene1676	7944	15	0.234632	20	0.347468	8	0.120866	19	0.108994	6	0.036804	16	0.105337
gene1677	14427	2160	18.6043	1576	15.0766	1667	13.8679	3752	11.8516	3549	11.9871	4941	17.9117
gene1679	1134	13	1.42451	8	0.973647	18	1.90507	23	0.924282	15	0.644557	32	1.47583
gene1680	6910	344	6.18607	126	2.51662	174	3.0222	152	1.00243	320	2.2566	271	2.05111
gene1681	6089	29	0.591816	27	0.611987	31	0.611037	88	0.658607	32	0.256087	36	0.309211
gene1682	3704	117	3.92509	191	7.11683	213	6.90177	670	8.24316	381	5.0123	435	6.1421
gene1683	1702	292	21.3186	297	24.0836	387	27.29	1166	31.2197	794	22.7323	759	23.3228
gene1684	2253	7	0.386075	1	0.0612581	2	0.106542	14	0.283176	13	0.281168	10	0.232133
gene1687	2093	217	12.8832	197	12.9904	163	9.34696	1313	28.5881	460	10.7096	707	17.6664
gene1688	2681	514	23.8232	507	26.0997	481	21.5328	1665	28.3014	1340	24.3552	1466	28.598
gene1690	917	145	19.6487	145	21.8234	164	21.4648	619	30.7618	460	24.444	517	29.4862
gene1692	3942	247	7.78601	137	4.79654	131	3.98847	188	2.17336	435	5.37719	351	4.65681
gene1693	1666	52	3.87849	54	4.47346	43	3.09774	47	1.28562	51	1.49169	164	5.14834
gene1694	6598	849	15.9893	804	16.8178	917	16.6805	2637	18.2133	2191	16.1813	1927	15.2745
gene1695	14846	1915	16.0285	1699	15.7946	1792	14.4871	1743	5.35029	2226	7.30632	2211	7.78893
gene1700	1770	3315	232.726	2925	228.075	3041	206.203	9540	245.621	9596	264.18	6957	205.564
gene1701	1467	268	22.7007	145	13.6415	138	11.2902	461	14.3206	427	14.1834	568	20.2496
gene1702	1512	9	0.739648	62	5.65932	15	1.19067	0	0	2	0.0644557	351	12.141
gene1703	2992	144	5.98047	39	1.79898	45	1.80511	114	1.73633	66	1.07489	69	1.20611
gene1704	1304	1811	172.574	453	47.9452	1415	130.236	98	3.42482	317	11.8458	497	19.9332
gene1705	4670	304	8.08893	0	0	0	0	0	0	0	0	0	0
gene1706	10888	1	0.0114126	2	0.0253517	6	0.0661386	0	0	0	0	1	0.00480342
gene1707	1750	121	8.59175	86	6.78242	108	7.40692	246	6.406	571	15.8994	313	9.35416
gene1708	567	0	0	0	0	0	0	0	0	0	0	0	0
gene1709	6578	146	2.75799	417	8.74916	177	3.22947	60	0.415669	47	0.348167	2379	18.9147
gene1711	9119	1136	15.4798	1122	16.9813	1434	18.8736	1837	9.18019	1951	10.4254	1382	7.92609
gene1713	5590	68	1.51158	22	0.543169	31	0.665582	154	1.25545	37	0.322532	55	0.514576
gene1715	1960	1	0.0633984	4	0.281662	3	0.183703	1	0.0232506	0	0	3	0.0800504
gene1716	8199	1282	19.4295	1116	18.7857	1409	20.6254	3062	17.019	3944	23.4401	3334	21.2668
gene1718	3061	100	4.05949	63	2.84054	118	4.62669	173	2.57557	216	3.43853	179	3.05836
gene1719	10049	36	0.445158	48	0.659239	39	0.465794	77	0.349187	105	0.509154	88	0.457992
gene1720	955	1	0.130116	0	0	2	0.25135	4	0.190874	1	0.0510246	1	0.054764
gene1721	5275	441	10.3884	491	12.8465	634	14.4251	3051	26.3578	1069	9.87503	1540	15.2685
gene1729	5086	22	0.537503	25	0.678403	16	0.377568	42	0.376325	27	0.258685	27	0.277642
gene1738	5876	3106	65.6832	4649	109.195	5041	102.964	14955	115.983	6583	54.5915	7273	64.7337
gene1740	1887	0	0	1	0.0731396	1	0.0636034	6	0.1449	2	0.0516465	0	0
gene1742	4304	1196	34.5297	1090	34.9525	1298	36.1955	5602	59.3145	4867	55.1026	4727	57.4396
gene1745	8626	0	0	0	0	0	0	4	0.021132	2	0.0112981	0	0
gene1746	571	8	1.74096	8	1.93365	12	2.5223	27	2.15485	21	1.79212	31	2.83938
gene1748	8863	759	10.6413	795	12.3797	803	10.8739	3060	15.7337	2219	12.2	2374	14.0087
gene1754	10833	21	0.240882	19	0.242063	21	0.23266	13	0.054687	66	0.296878	23	0.111039
gene1757	9184	434	5.87209	432	6.49197	504	6.58644	1129	5.60211	996	5.28458	896	5.1024
gene1759	11024	100	1.12719	164	2.05319	125	1.36089	191	0.789558	240	1.06085	204	0.967808
gene1760	2561	0	0	0	0	0	0	0	0	0	0	0	0
gene1761	1732	0	0	0	0	0	0	0	0	0	0	0	0
gene1762	2024	0	0	0	0	0	0	0	0	0	0	0	0
gene1763	2887	2	0.0860831	2	0.0956109	1	0.0415724	7	0.110495	1	0.0168786	4	0.0724622
gene1765	1602	3	0.232698	3	0.258454	2	0.149837	14	0.39825	11	0.33459	18	0.587636
gene1769	4365	3070	87.3954	2476	78.2872	4103	112.816	6657	69.4999	9194	102.637	10131	121.385
gene1770	8992	48	0.663314	13	0.199531	46	0.613979	35	0.177379	28	0.151735	101	0.58744
gene1778	9398	724	9.57277	699	10.2652	856	10.9318	980	4.75204	980	5.08129	1062	5.91
gene1779	4578	99	2.68716	39	1.17575	247	6.4755	33	0.328494	52	0.553491	54	0.616902
gene1783	5056	230	5.65269	192	5.24105	221	5.24611	479	4.31736	535	5.1562	425	4.39623
gene1784	8734	1074	15.2801	896	14.1586	1237	16.9984	1839	9.59529	2614	14.584	1900	11.3773
gene1785	2062	63	3.79653	63	4.21673	84	4.88925	141	3.11616	121	2.85943	133	3.37335
gene1787	3009	644	26.5949	464	21.2824	708	28.2399	762	11.5404	1098	17.7813	775	13.4703
gene1790	2923	1	0.0425114	1	0.0472167	0	0	0	0	0	0	2	0.0357849
gene1793	1330	23	2.14887	41	4.25458	31	2.79745	637	21.8262	98	3.59052	295	11.6003
gene1795	827	0	0	0	0	0	0	0	0	0	0	0	0
gene1796	3184	40	1.56107	53	2.29735	80	3.01557	174	2.49038	179	2.73945	132	2.1682
gene1804	3888	0	0	0	0	0	0	0	0	0	0	0	0
gene1815	3052	225	9.16078	181	8.185	184	7.23578	701	10.467	385	6.14694	530	9.08217
gene1818	4460	201	5.6001	231	7.14828	202	5.43586	3736	38.1735	391	4.27194	1146	13.4384
gene1822	1247	0	0	0	0	0	0	0	0	0	0	0	0
gene1824	3242	331	12.6867	308	13.1118	345	12.772	768	10.7954	815	12.2498	681	10.9858
gene1825	7550	1891	31.1228	2001	36.5784	2497	39.6939	3423	20.6609	3219	20.7758	3269	22.6447
gene1826	4390	81	2.29274	93	2.92377	142	3.88218	33	0.342562	83	0.92129	261	3.10938
gene1830	18737	5811	38.5377	5092	37.507	5999	38.4265	2446	5.94903	8650	22.4957	5424	15.1397
gene1837	1714	0	0	0	0	0	0	0	0	0	0	4	0.122053
gene1840	5226	2444	58.1121	1845	48.7249	2125	48.8024	4244	37.008	7390	68.9062	5030	50.3381
gene1841	3695	594	19.9759	444	16.5841	489	15.8835	1141	14.0722	1243	16.3923	1056	14.9468
gene1842	2794	363	16.1441	372	18.3756	405	17.3972	857	13.978	907	15.8184	726	13.5897
gene1844	3262	338	12.8756	312	13.2006	401	14.7541	1076	15.032	1295	19.345	931	14.9267
gene1845	7463	197	3.2801	182	3.36575	243	3.90791	409	2.49747	582	3.80008	445	3.11849
gene1847	6596	1401	26.3932	1319	27.5987	1425	25.929	2734	18.8889	4192	30.9687	3058	24.2468
gene1850	6685	843	15.6697	778	16.0621	794	14.2551	2036	13.8793	2126	15.4969	1918	15.0053
gene1852	9994	347	4.31444	367	5.06817	435	5.22398	387	1.76466	741	3.61295	712	3.72597
gene1856	1133	62	6.7998	73	8.89237	77	8.15667	195	7.84322	186	7.99956	120	5.53923
gene1857	4503	234	6.45726	132	4.04573	293	7.8094	129	1.3055	446	4.82632	178	2.06736
gene1859	5852	1157	24.5676	957	22.57	1316	26.99	2287	17.8095	2332	19.4181	1924	17.1949
gene1862	1566	7	0.555445	2	0.176264	6	0.459845	15	0.436505	17	0.528981	12	0.400763
gene1863	1897	948	62.0977	1171	85.195	1229	77.7565	5244	125.975	3182	81.7365	3085	85.0523
gene1864	3590	281	9.72627	420	16.1465	407	13.6067	2365	30.0211	1072	14.5507	1227	17.8751
gene1865	6219	1282	25.6154	1208	26.8084	1302	25.1271	4084	29.9264	2905	22.7619	2987	25.1196
gene1868	7474	194	3.2254	187	3.45313	234	3.75764	428	2.60964	459	2.99256	343	2.40016
gene1869	5300	1010	23.6799	1036	26.9779	996	22.5546	12610	108.425	5292	48.6549	6082	60.0162
gene1871	7622	2957	48.2077	2262	40.9589	3108	48.94	7983	47.7295	9194	58.7785	7340	50.3646
gene1875	3396	12	0.439084	7	0.284482	11	0.388756	5	0.0670953	19	0.272627	9	0.138603
gene1876	4647	1329	35.5375	1314	39.0254	1587	40.9879	2722	26.6935	2417	25.3447	2344	26.3805
gene1878	1403	18	1.59422	32	3.14787	30	2.56635	94	3.05323	38	1.3198	90	3.35493
gene1879	2131	0	0	0	0	6	0.337925	2	0.0427697	8	0.182932	5	0.122711
gene1881	6621	2	0.0375354	0	0	0	0	4	0.0275313	5	0.0367984	0	0
gene1883	2335	20	1.06433	24	1.41856	30	1.54201	730	14.2471	44	0.918224	200	4.47962
gene1884	5958	397	8.27989	401	9.28898	515	10.3743	1579	12.0773	1194	9.76533	1187	10.4195
gene1885	8547	14	0.20354	8	0.129182	13	0.18255	10	0.0533183	44	0.250855	14	0.0856668
gene1888	1654	7	0.525893	2	0.166886	6	0.435379	1	0.0275521	2	0.058922	4	0.12648
gene1889	2527	0	0	1	0.0546159	3	0.142485	0	0	3	0.0578494	0	0
gene1890	1415	0	0	0	0	0	0	0	0	0	0	0	0
gene1893	2807	2284	101.109	1870	91.944	2603	111.297	15821	256.851	25178	437.081	19144	356.688
gene1898	3533	0	0	0	0	0	0	0	0	0	0	0	0
gene1903	29847	299	1.24482	260	1.20226	512	2.05883	142	0.216809	577	0.942016	187	0.327672
gene1911	3270	396	15.0481	358	15.1098	488	17.9112	2622	36.5405	993	14.7974	1221	19.5284
gene1914	2548	435	21.2141	350	18.958	400	18.8414	447	7.99462	659	12.6029	576	11.8228
gene1915	5154	469	11.3074	457	12.2376	466	10.8516	1582	13.9879	1060	10.0218	937	9.50809
gene1918	9712	214	2.73804	163	2.31635	212	2.61987	427	2.00359	349	1.75105	266	1.43242
gene1920	7651	1105	17.9465	992	17.8944	1153	18.0869	1804	10.745	1902	12.1137	1720	11.7573
gene1925	3054	133	5.41149	107	4.83547	145	5.69837	304	4.53622	313	4.99411	214	3.66474
gene1926	5706	0	0	0	0	0	0	0	0	0	0	2	0.0183314
gene1927	3361	912	33.7179	851	34.945	642	22.9255	6908	93.6642	7753	112.405	6288	97.8458
gene1928	14623	2342	19.9015	2137	20.1694	2232	18.3193	6189	19.2874	5484	18.2744	5475	19.5815
gene1929	4461	1248	34.763	1043	32.2683	1428	38.4192	5577	56.9716	3258	35.5879	3682	43.1668
gene1930	10070	1098	13.549	1162	15.9258	1195	14.2426	7478	33.8412	3028	14.6524	4082	21.2003
gene1931	4321	5	0.143787	1	0.0319404	3	0.0833276	2	0.0210929	5	0.0563857	1	0.0121036
gene1933	8051	20	0.308684	12	0.20571	19	0.283241	12	0.0679237	21	0.127102	28	0.181889
gene1934	3487	0	0	0	0	1	0.0344191	0	0	0	0	0	0
gene1935	3736	21	0.698469	15	0.554126	26	0.835254	31	0.378133	18	0.234773	20	0.279976
gene1937	4808	2152	55.6176	2093	60.0799	2110	52.6708	2909	27.572	3430	34.7626	2664	28.978
gene1941	12485	978	9.73385	773	8.54506	913	8.77676	3928	14.3375	2527	9.86279	2835	11.8758
gene1942	3268	476	18.0992	439	18.5399	647	23.7615	4319	60.227	2533	37.7691	2536	40.585
gene1943	4563	834	22.7117	769	23.2595	864	22.7256	2040	20.3737	2574	27.4879	2059	23.5996
gene1946	7889	655	10.317	491	8.58982	805	12.2469	432	2.49547	1125	6.94886	637	4.22295
gene1947	2190	9	0.510661	8	0.504162	16	0.876855	0	0	0	0	46	1.09853
gene1948	1334	6	0.558895	3	0.310377	4	0.359879	3	0.102484	6	0.219169	1	0.0392051
gene1951	1281	7	0.679021	6	0.646437	4	0.374768	38	1.35184	26	0.989025	37	1.5106
gene1952	4952	0	0	0	0	0	0	0	0	4	0.0393607	0	0
gene1953	11961	1304	13.547	1061	12.2426	1329	13.3355	2018	7.68853	5715	23.2826	3199	13.9877
gene1958	2881	110	4.74443	97	4.64679	102	4.24922	159	2.51503	270	4.56671	179	3.24944
gene1960	6207	216	4.32421	158	3.51317	220	4.25395	65	0.477223	339	2.66134	225	1.89583
gene1965	4373	1	0.0284155	0	0	1	0.0274456	7	0.0729472	9	0.100287	14	0.167435
gene1966	7475	1	0.0166235	0	0	1	0.0160561	0	0	1	0.00651886	3	0.0209898
gene1968	12190	50	0.509684	23	0.260405	34	0.334755	87	0.325241	73	0.291811	98	0.420456
gene1973	13212	996	9.36753	868	9.06725	998	9.06596	2628	9.06456	2514	9.27213	2240	8.86702
gene1978	13575	13	0.118998	15	0.152502	13	0.114936	4	0.013428	20	0.0717915	17	0.0654949
gene1980	3223	28	1.07952	43	1.84133	42	1.56402	57	0.805943	42	0.634997	23	0.373221
gene1983	7037	958	16.9166	787	15.4352	1101	18.7781	3042	19.6998	3025	20.947	2422	18.0005
gene1985	5929	53	1.11078	50	1.16389	33	0.668012	101	0.7763	156	1.28211	111	0.979129
gene1986	2185	97	5.51639	95	6.00063	113	6.20696	335	6.98688	264	5.88756	274	6.55839
gene1987	2115	228	13.3955	228	14.8781	259	14.6974	664	14.307	451	10.3908	508	12.5618
gene1988	24784	2307	11.5667	2242	12.485	2585	12.5182	5176	9.51728	5148	10.1216	4458	9.40734
gene1990	5021	42	1.03943	38	1.04452	34	0.812719	104	0.943915	54	0.524067	89	0.927039
gene1992	11301	2032	22.343	1747	21.3354	2018	21.4317	4741	19.118	5421	23.3747	5055	23.3939
gene1993	2211	12	0.674415	20	1.24843	15	0.814244	31	0.638944	22	0.484861	30	0.709628
gene1994	7389	610	10.2584	584	10.9082	723	11.7437	1301	8.02382	1368	9.0216	1129	7.9911
gene1997	3694	139	4.67576	88	3.28784	106	3.44398	219	2.7017	221	2.91527	280	3.96424
gene1998	2439	38	1.936	28	1.58442	47	2.3128	101	1.88712	86	1.71818	109	2.33729
gene1999	4071	326	9.95064	335	11.3571	384	11.3209	824	9.22393	846	10.1263	708	9.09558
gene2000	4713	79	2.08288	60	1.75703	46	1.17142	151	1.46006	161	1.66461	165	1.83099
gene2001	954	0	0	0	0	0	0	0	0	0	0	0	0
gene2003	2489	4048	202.092	2832	157.034	3596	173.399	29926	547.915	33402	653.929	21624	454.37
gene2005	1609	3	0.231686	1	0.0857765	4	0.298371	4	0.113291	5	0.151425	3	0.0975132
gene2006	2064	3	0.180612	2	0.133735	3	0.174447	2	0.0441581	5	0.118044	3	0.0760168
gene2012	1935	27	1.73387	32	2.28241	47	2.9152	303	7.13594	110	2.7701	119	3.21636
gene2013	6907	793	14.2665	792	15.8256	846	14.7005	3848	25.3884	2095	14.7801	2378	18.0061
gene2016	3899	7	0.22309	1	0.0353974	5	0.153911	10	0.116879	3	0.0374931	3	0.0402408
gene2017	3391	178	6.52269	131	5.33173	148	5.23825	368	4.9455	484	6.95506	374	5.76822
gene2018	8374	228	3.38327	230	3.7907	216	3.0958	316	1.71967	471	2.74076	346	2.16093
gene2026	2793	72	3.20329	71	3.50842	89	3.82447	299	4.87854	236	4.11741	230	4.3068
gene2027	5675	520	11.386	491	11.941	552	11.6741	1291	10.3669	1142	9.8058	1059	9.75952
gene2029	2080	12	0.71689	20	1.32706	37	2.13496	2	0.0438184	2	0.0468543	162	4.07333
gene2030	1077	0	0	0	0	0	0	0	0	5	0.226223	2	0.0971209
gene2031	10532	4340	51.2051	4032	52.8365	5009	57.0811	8211	35.5283	7609	35.2046	7072	35.118
gene2032	4096	59	1.78989	65	2.19017	51	1.49438	176	1.95813	396	4.71106	224	2.86013
gene2033	2563	2723	132.018	1890	101.774	3188	149.287	3735	66.4097	9901	188.241	4566	93.172
gene2035	4243	6017	176.214	4873	158.507	6070	171.699	11645	125.071	47836	549.37	25773	317.68
gene2036	1937	11	0.705663	2	0.142503	1	0.0619616	1	0.0235267	12	0.30188	15	0.405005
gene2038	2048	408	24.7551	167	11.2541	197	11.5448	625	13.9072	2161	51.4171	1002	25.588
gene2040	2956	0	0	0	0	0	0	0	0	0	0	1	0.0176927
gene2041	10514	413	4.88109	331	4.34495	420	4.79439	364	1.5777	478	2.21535	484	2.40755
gene2045	2685	113	5.2296	106	5.44861	113	5.0511	355	6.02523	244	4.42821	182	3.54507
gene2049	1053	5	0.590033	1	0.131068	1	0.113979	0	0	6	0.277655	0	0
gene2051	4205	413	12.2045	341	11.1921	415	11.845	686	7.43443	968	11.2174	847	10.5345
gene2052	5726	371	8.05113	362	8.72533	441	9.24356	1580	12.5746	1275	10.8503	1076	9.82787
gene2053	4498	30	0.828774	30	0.920505	38	1.01395	46	0.466045	33	0.357501	58	0.674383
gene2054	1511	29	2.38489	34	3.10555	36	2.8595	95	2.86516	75	2.41869	74	2.56133
gene2055	4066	21	0.64178	27	0.916475	13	0.383732	2375	26.6186	140	1.67781	400	5.14507
gene2056	3800	635	20.7646	467	16.9612	1126	35.5637	3077	36.9006	1513	19.4016	1723	23.7137
gene2057	3438	84	3.03604	86	3.45237	64	2.23422	3495	46.3267	297	4.20953	928	14.1169
gene2059	7433	106	1.77205	97	1.80108	205	3.3101	357	2.18874	421	2.75995	209	1.47055
gene2060	3571	69	2.40101	64	2.47351	65	2.18462	314	4.00709	303	4.13462	306	4.48157
gene2061	1896	172	11.2726	166	12.0835	149	9.43191	359	8.62871	260	6.68218	328	9.04761
gene2062	4091	247	7.50243	245	8.26535	261	7.65708	779	8.67756	542	6.45584	537	6.86504
gene2063	3369	111	4.09408	90	3.68694	105	3.74059	265	3.58455	255	3.68827	189	2.93399
gene2065	2590	2113	101.376	1982	105.616	1895	87.8135	5325	93.6935	8085	152.112	6194	125.075
gene2071	1636	661	50.2057	446	37.625	683	50.106	1152	32.0892	1854	55.2217	1475	47.1527
gene2075	502	0	0	6	1.64957	4	0.956331	15	1.36169	0	0	3	0.312547
gene2079	2820	0	0	3	0.146824	0	0	0	0	3	0.0518388	0	0
gene2080	5536	1425	31.9855	1193	29.7419	1414	30.6553	3127	25.7408	4593	40.4281	3125	29.5224
gene2081	5020	229	5.66848	189	5.19616	250	5.97707	634	5.7554	507	4.92138	447	4.65696
gene2082	7718	85	1.36851	56	1.0014	71	1.10409	164	0.968342	149	0.940729	186	1.26039
gene2083	3844	603	19.4925	534	19.1727	645	20.1386	1340	15.8859	1762	22.336	1786	24.2994
gene2084	854	162	23.5717	149	24.0798	161	22.6266	209	11.1527	383	21.8536	519	31.7839
gene2085	6766	29	0.532599	8	0.163186	19	0.337034	38	0.255942	28	0.201655	14	0.108217
gene2088	2375	283	14.8067	203	11.7966	244	12.3304	554	10.6301	722	14.8135	579	12.7501
gene2092	4105	684	20.7051	545	18.3235	786	22.9806	2244	24.9115	2430	28.8454	1806	23.0093
gene2094	2177	490	27.9687	514	32.5859	666	36.717	1363	28.5317	1964	43.9608	1463	35.1467
gene2095	6272	112	2.21894	130	2.86063	167	3.19567	409	2.97171	221	1.717	211	1.75944
gene2097	13557	897	8.22173	768	7.81847	1088	9.63202	1689	5.67748	2064	7.41872	1562	6.02581
gene2102	4025	42	1.29664	44	1.50873	34	1.01383	25	0.28305	14	0.16949	174	2.2609
gene2103	2293	0	0	1	0.0601894	0	0	1	0.019874	4	0.0850039	0	0
gene2104	1546	0	0	0	0	0	0	0	0	0	0	0	0
gene2105	8731	168	2.391	150	2.37111	219	3.01045	131	0.68375	313	1.74688	203	1.21599
gene2106	2221	159	8.89576	168	10.4396	176	9.51078	570	11.6954	524	11.4965	479	11.2794
gene2107	7394	404	6.78948	337	6.29035	399	6.47657	2154	13.2757	939	6.18827	1085	7.67447
gene2111	3073	0	0	0	0	0	0	0	0	0	0	0	0
gene2112	3012	0	0	0	0	0	0	2	0.0302597	0	0	0	0
gene2113	3065	0	0	0	0	0	0	0	0	0	0	0	0
gene2119	5714	128	2.78358	107	2.58445	82	1.72237	289	2.30487	284	2.42193	257	2.35229
gene2123	5383	279	6.44042	247	6.33282	295	6.57733	1367	11.5727	614	5.55811	848	8.23891
gene2127	4474	354	9.832	314	9.6863	408	10.945	858	8.73939	1038	11.3054	797	9.31667
gene2128	3198	398	15.4646	361	15.5795	497	18.6522	912	12.9959	1496	22.7948	993	16.2394
gene2129	635	91	17.8075	56	12.1713	87	16.4436	129	9.25776	321	24.6328	291	23.9672
gene2131	1137	1	0.109288	5	0.606923	1	0.105558	0	0	0	0	10	0.459979
gene2132	2363	32	1.68275	7	0.408845	12	0.609494	12	0.231423	4	0.0824858	21	0.464787
gene2133	3600	0	0	0	0	0	0	2	0.0253173	0	0	6	0.087166
gene2134	9435	2256	29.712	1927	28.188	2174	27.6547	2387	11.5292	3768	19.4604	3058	16.9509
gene2144	2481	25	1.25213	42	2.3364	31	1.49964	42	0.771458	54	1.0606	58	1.22264
gene2147	4546	422	11.535	365	11.0812	490	12.9366	396	3.96968	578	6.19557	2045	23.5268
gene2148	2941	78	3.2956	75	3.51958	128	5.22356	412	6.38399	418	6.92571	392	6.97091
gene2151	2780	18	0.804567	3	0.148936	3	0.129517	28	0.45899	27	0.473262	21	0.395069
gene2152	5583	194	4.31786	166	4.1036	137	2.94513	653	5.3301	318	2.77551	387	3.62528
gene2154	8818	1971	27.7748	1486	23.258	2038	27.7387	2669	13.7933	3002	16.5891	2801	16.6127
gene2155	3333	467	17.4107	453	18.758	447	16.0962	2166	29.6151	1502	21.9593	1681	26.3773
gene2156	2066	431	25.9228	375	25.051	435	25.2703	1274	28.1015	1360	32.0768	1141	28.8838
gene2157	399	0	0	0	0	0	0	0	0	0	0	0	0
gene2159	1433	71	6.15668	77	7.41599	81	6.78408	91	2.89391	205	6.97093	87	3.1752
gene2160	5994	239	4.95468	217	4.99652	238	4.76554	277	2.10597	404	3.28434	340	2.96661
gene2161	713	0	0	0	0	0	0	0	0	0	0	0	0
gene2162	9783	246	3.12462	183	2.58169	272	3.33694	338	1.57447	429	2.13682	392	2.09562
gene2165	3210	216	8.36148	104	4.47149	218	8.15086	342	4.85524	409	6.20871	411	6.6963
gene2166	7847	1088	17.229	1151	20.244	1367	20.9082	4683	27.1963	3759	23.3427	3428	22.8473
gene2167	1011	19	2.33527	21	2.86677	23	2.73041	48	2.16361	46	2.21712	30	1.55192
gene2168	1726	95	6.83939	75	5.99715	71	4.93707	197	5.20134	243	6.86038	156	4.72696
gene2169	2771	2	0.0896867	6	0.29884	0	0	226	3.71674	18	0.316533	69	1.3023
gene2170	1727	69	4.96468	61	4.87486	174	12.0923	107	2.82346	186	5.24812	52	1.57474
gene2172	2905	26	1.11215	73	3.46818	36	1.48733	2354	36.9275	113	1.89546	865	15.5729
gene2173	1547	245	19.6793	376	33.5445	376	29.1709	3435	101.187	941	29.6403	1701	57.5059
gene2176	1250	21	2.08758	52	5.7414	59	5.66492	1149	41.889	439	17.1134	642	26.8611
gene2183	2063	151	9.0952	230	15.387	253	14.7188	3937	86.9673	1398	33.0211	2051	51.9954
gene2205	1900	70	4.57803	81	5.88377	64	4.04276	44	1.05533	51	1.30798	59	1.62404
gene2206	1179	400	42.1581	373	43.6636	359	36.5454	904	34.9417	802	33.1469	1262	55.9814
gene2208	2035	142	8.67078	83	5.62909	106	6.25163	23	0.515055	336	8.04559	111	2.85271
gene2209	1575	327	25.7989	208	18.2267	277	21.1082	222	6.42336	338	10.4573	347	11.5225
gene2210	2350	0	0	0	0	0	0	0	0	0	0	0	0
gene2211	2921	191	8.12524	150	7.08735	160	6.57416	330	5.1484	385	6.42262	296	5.29979
gene2212	936	0	0	1	0.147451	0	0	0	0	0	0	4	0.223503
gene2213	658	153	28.8935	341	71.5242	293	53.4433	1180	81.7233	265	19.6247	561	44.5898
gene2214	1623	719	55.0484	644	54.7636	785	58.0501	1946	54.6404	2124	63.7704	3162	101.892
gene2215	3673	24	0.811942	40	1.50302	27	0.882256	2621	32.5189	149	1.97673	743	10.5795
gene2216	1998	268	16.6676	254	17.5454	243	14.597	1145	26.1156	883	21.5352	807	21.124
gene2217	2254	328	18.0823	283	17.3283	262	13.9508	695	14.0514	817	17.6625	566	13.1329
gene2218	2185	270	15.3549	259	16.3596	276	15.1604	594	12.3887	861	19.2015	623	14.912
gene2219	964	209	26.9404	157	22.4774	209	26.0208	935	44.2002	730	36.9002	656	35.5898
gene2222	5532	254	5.7054	206	5.13936	257	5.57574	535	4.40719	486	4.28092	523	4.94445
gene2223	1721	186	13.4297	181	14.5152	174	12.1345	322	8.52638	501	14.1853	403	12.2468
gene2224	829	52	7.79441	55	9.15656	76	11.003	90	4.94741	57	3.35045	78	4.92083
gene2225	1555	12	0.958927	9	0.798797	12	0.926196	8	0.23445	8	0.250693	13	0.437231
gene2226	3504	198	7.02159	108	4.25387	140	4.7953	393	5.11115	453	6.29966	384	5.73146
gene2227	4488	720	19.9349	902	27.7382	939	25.111	3170	32.1882	1601	17.3829	1648	19.2045
gene2228	2030	367	22.4649	280	19.0365	356	21.0478	809	18.1611	910	21.8438	848	21.8473
gene2229	551	33	7.44212	19	4.75912	28	6.099	64	5.2932	80	7.07492	66	6.26456
gene2231	2482	1130	56.5733	948	52.7146	1026	49.6132	3206	58.8642	3056	59.9977	2459	51.8149
gene2232	1273	22	2.14748	19	2.05992	30	2.82843	37	1.32453	26	0.99524	32	1.31468
gene2233	1200	1	0.103551	3	0.345036	0	0	5	0.18988	0	0	12	0.522996
gene2237	4238	276	8.0925	448	14.5895	324	9.17563	1180	12.6885	894	10.2792	654	8.07077
gene2238	2591	114	5.46729	119	6.33875	226	10.4687	466	8.19612	351	6.6012	250	5.04627
gene2239	6394	248	4.81963	381	8.22388	311	5.83767	1652	11.7741	610	4.64879	846	6.91984
gene2242	1529	299	24.2995	311	28.0723	376	29.5143	889	26.4962	700	22.3087	532	18.1971
gene2244	2826	37	1.62691	53	2.58838	71	3.01535	280	4.51519	138	2.37952	112	2.07274
gene2245	6865	502	9.08652	662	13.3089	729	12.745	2656	17.631	1758	12.4785	1471	11.2065
gene2247	8118	262	4.01039	193	3.2812	339	5.0119	754	4.23265	350	2.10088	428	2.75736
gene2248	8147	148	2.25735	113	1.91428	161	2.37181	111	0.620891	239	1.4295	182	1.16835
gene2249	2487	0	0	1	0.0554943	0	0	1	0.0183237	2	0.0391866	0	0
gene2250	3068	921	37.3026	817	36.7529	867	33.9169	3012	44.7393	2620	41.613	2350	40.06
gene2251	4770	2656	69.1901	2272	65.7377	2759	69.4201	9861	94.209	7674	78.3946	7075	77.5722
gene2252	3143	499	19.7283	409	17.9599	509	19.4368	1362	19.748	1803	27.9534	1483	24.6772
gene2254	4696	1560	41.2792	1209	35.5322	1497	38.2601	3421	33.1982	4361	45.2523	3853	42.9111
gene2255	2730	895	40.7375	827	41.8088	1131	49.7224	1716	28.6447	2378	42.4456	1561	29.9046
gene2257	1874	168	11.1397	309	22.7569	118	7.55726	18	0.437716	7	0.182017	765	21.3496
gene2258	3691	4	0.134664	4	0.149569	1	0.0325168	5	0.0617328	4	0.0528079	7	0.0991864
gene2260	6227	1611	32.1478	1673	37.0801	1819	35.0595	454	3.32251	3501	27.3966	11791	99.0308
gene2262	2280	155	8.44756	162	9.80629	143	7.52754	652	13.0317	482	10.3014	467	10.7122
gene2263	3901	0	0	0	0	2	0.0615327	2	0.0233638	4	0.0499651	6	0.0804403
gene2264	5504	19	0.428953	21	0.526581	14	0.305282	12	0.0993557	5	0.0442664	18	0.171038
gene2265	7569	505	8.29063	460	8.38772	526	8.34064	1960	11.8007	1591	10.2427	1470	10.1573
gene2266	1211	75	7.69576	62	7.06597	85	8.42416	207	7.78961	179	7.20264	150	6.47807
gene2269	4787	87	2.25835	70	2.01818	70	1.75504	85	0.80918	91	0.92632	71	0.775699
gene2270	1382	1952	175.512	1773	177.062	1906	165.526	6788	223.833	5488	193.504	4532	171.506
gene2272	1822	70	4.77402	90	6.8174	62	4.08409	98	2.45114	65	1.73839	120	3.44454
gene2274	2425	12	0.614899	1	0.0569132	2	0.0989852	1	0.0187922	5	0.100471	3	0.0647005
gene2275	2663	34	1.58651	80	4.14613	43	1.93798	530	9.06973	97	1.77494	366	7.188
gene2276	2589	0	0	0	0	0	0	0	0	0	0	0	0
gene2277	1417	74	6.48928	69	6.72053	80	6.77598	208	6.68934	308	10.5917	216	7.97227
gene2280	1698	0	0	0	0	0	0	13	0.348896	5	0.143488	3	0.0924021
gene2283	984	0	0	0	0	0	0	0	0	0	0	0	0
gene2285	1050	0	0	0	0	0	0	2	0.0868021	0	0	0	0
gene2288	933	0	0	0	0	0	0	0	0	0	0	0	0
gene2290	1063	0	0	0	0	0	0	0	0	0	0	0	0
gene2291	942	0	0	0	0	0	0	0	0	0	0	0	0
gene2292	1034	0	0	0	0	0	0	0	0	0	0	0	0
gene2293	1031	0	0	1	0.133865	6	0.698465	1	0.0442009	4	0.189053	4	0.202908
gene2294	991	0	0	0	0	0	0	0	0	0	0	0	0
gene2295	694	0	0	0	0	1	0.172939	0	0	0	0	0	0
gene2296	1158	11	1.18037	3	0.35755	12	1.24373	163	6.41459	32	1.34656	104	4.69703
gene2297	4261	23	0.670735	23	0.744973	43	1.21118	60	0.641696	29	0.331642	46	0.564605
gene2298	8809	189	2.66606	258	4.0422	264	3.59691	656	3.39365	331	1.83098	483	2.8676
gene2300	3642	293	9.99683	290	10.9896	508	16.7408	2393	29.9428	657	8.7904	1196	17.1747
gene2301	1294	18	1.72851	23	2.45312	54	5.00854	86	3.02868	23	0.866117	29	1.17209
gene2302	5712	605	13.1614	567	13.7	740	15.5487	3835	30.5962	1185	10.1091	1928	17.6529
gene2303	3497	429	15.2439	460	18.1546	692	23.7499	3638	47.4086	901	12.5549	1757	26.2769
gene2304	3138	303	11.9984	316	13.8982	528	20.1945	2228	32.3558	823	12.78	1157	19.2832
gene2307	3665	102	3.45828	151	5.68627	186	6.09103	1445	17.9673	299	3.97539	833	11.8869
gene2308	2446	71	3.60692	101	5.69888	134	6.57507	3061	57.0291	268	5.33902	1144	24.4606
gene2310	4921	977	24.6704	929	26.0547	1423	34.7059	3777	34.9771	1432	14.1799	1962	20.8518
gene2312	2885	27	1.16293	51	2.43977	73	3.03689	1516	23.9466	163	2.75312	656	11.892
gene2313	6658	924	17.245	962	19.9414	1310	23.6145	5662	38.7539	1523	11.1465	2821	22.1594
gene2314	1796	8	0.553501	0	0	0	0	2	0.0507474	0	0	0	0
gene2316	1613	53	4.08297	80	6.8451	67	4.98531	3928	110.975	406	12.2652	1392	45.1339
gene2317	1004	1	0.123766	0	0	0	0	9	0.408506	0	0	2	0.104182
gene2318	939	0	0	0	0	1	0.127816	4	0.194126	0	0	0	0
gene2320	954	0	0	0	0	0	0	0	0	0	0	0	0
gene2321	943	0	0	0	0	0	0	0	0	0	0	0	0
gene2323	949	0	0	0	0	0	0	0	0	0	0	0	0
gene2325	924	0	0	0	0	0	0	1	0.0493194	0	0	0	0
gene2326	948	0	0	0	0	0	0	0	0	0	0	0	0
gene2329	1046	0	0	0	0	0	0	0	0	0	0	0	0
gene2331	8606	34	0.490922	23	0.368851	43	0.599679	67	0.354783	90	0.509594	75	0.455783
gene2332	1088	0	0	0	0	0	0	0	0	0	0	0	0
gene2333	803	0	0	0	0	0	0	0	0	0	0	0	0
gene2334	930	0	0	0	0	0	0	0	0	0	0	0	0
gene2336	1010	0	0	0	0	0	0	0	0	0	0	0	0
gene2337	955	0	0	0	0	0	0	0	0	0	0	0	0
gene2338	978	0	0	0	0	0	0	0	0	0	0	0	0
gene2339	6442	22	0.424362	19	0.407059	13	0.2422	5	0.0353703	23	0.173976	25	0.202963
gene2341	3987	494	15.3963	388	13.431	634	19.0851	557	6.36647	670	8.18864	457	5.99471
gene2342	3193	14	0.544833	2	0.0864481	17	0.639002	8	0.114178	1	0.015261	15	0.245692
gene2343	1632	371	28.248	294	24.8629	348	25.5924	565	15.7768	698	20.841	1263	40.4745
gene2344	2498	141	7.01393	194	10.7185	231	11.0987	398	7.26073	271	5.2864	275	5.75756
gene2345	1840	19	1.28313	10	0.750078	24	1.56547	49	1.21358	45	1.19173	35	0.994829
gene2346	6117	281	5.70824	225	5.07655	298	5.84695	443	3.30031	479	3.81575	395	3.3772
gene2348	3861	0	0	0	0	0	0	0	0	0	0	0	0
gene2350	5678	14	0.306385	25	0.607672	18	0.380478	24	0.192622	20	0.17164	16	0.147375
gene2351	1789	0	0	1	0.0771461	0	0	0	0	0	0	0	0
gene2352	5935	0	0	3	0.069763	1	0.0202223	9	0.0691053	5	0.0410518	3	0.0264362
gene2359	12020	906	9.36609	952	10.9309	1080	10.7838	2437	9.23934	1961	7.9498	2086	9.07629
gene2361	3235	239	9.18033	283	12.0736	301	11.1672	514	7.24067	394	5.93478	436	7.04872
gene2364	10075	1276	15.7377	1134	15.5343	1513	18.0238	2980	13.4791	3498	16.9183	2969	15.4122
gene2366	6032	629	12.9576	641	14.6663	549	10.9235	1309	9.88936	1000	8.07833	1186	10.283
gene2372	1161	0	0	0	0	0	0	0	0	0	0	12	0.540564
gene2373	2741	541	24.5258	466	23.464	512	22.4188	1491	24.789	1227	21.8132	1106	21.103
gene2375	5056	0	0	0	0	0	0	0	0	0	0	0	0
gene2376	11495	186	2.01066	153	1.83699	146	1.52439	326	1.2924	568	2.40781	416	1.8927
gene2378	7398	137	2.30113	124	2.3133	113	1.83323	296	1.82334	198	1.30417	197	1.39268
gene2382	1318	62	5.84535	48	5.02632	55	5.0084	107	3.69963	83	3.06864	115	4.56332
gene2383	10464	1335	15.8532	1363	17.9772	1505	17.262	3307	14.4021	3166	14.7434	2837	14.1795
gene2384	2539	103	5.04091	58	3.15275	98	4.6325	66	1.1846	117	2.24546	73	1.50369
gene2387	16355	292	2.21854	204	1.72149	271	1.98871	185	0.515479	252	0.750815	181	0.578797
gene2391	7109	293	5.12146	248	4.81468	316	5.33495	450	2.88465	689	4.72274	492	3.61955
gene2395	2856	226	9.83297	190	9.18163	266	11.1783	451	7.19628	410	6.99534	527	9.65052
gene2396	4804	557	14.4074	490	14.0772	545	13.6159	627	5.94777	1816	18.4203	1201	13.0749
gene2397	2129	113	6.59534	98	6.35294	115	6.48297	205	4.38801	247	5.65333	264	6.48525
gene2398	3480	3	0.107121	2	0.0793186	1	0.0344884	0	0	9	0.126022	27	0.405773
gene2399	9243	1335	17.9475	1202	17.948	1415	18.3736	3898	19.2185	3461	18.2462	3053	17.2748
gene2401	13531	2434	22.3525	1751	17.86	2082	18.4673	3732	12.569	6997	25.1979	4509	17.428
gene2404	4557	466	12.707	643	19.4741	470	12.3786	154	1.54004	554	5.92398	4892	56.1443
gene2407	2197	226	12.7824	164	10.3024	216	11.7998	554	11.4913	859	19.0522	587	13.9735
gene2411	7110	2647	46.2614	2294	44.5295	2988	50.4386	5548	35.5596	5530	37.8999	4448	32.7185
gene2413	6573	76	1.43676	56	1.17584	52	0.949493	66	0.457583	86	0.637555	93	0.739976
gene2415	3827	527	17.1114	480	17.3104	623	19.5381	851	10.1335	1111	14.1462	840	11.4794
gene2417	3303	60	2.25724	85	3.55169	76	2.76158	171	2.35927	157	2.31619	143	2.26426
gene2418	2828	0	0	0	0	0	0	0	0	1	0.0172307	0	0
gene2420	3471	578	20.6922	504	20.0401	509	17.6001	1283	16.8446	851	11.947	907	13.6663
gene2423	1086	1369	156.642	1318	167.498	1925	212.742	5675	238.136	5567	249.79	5020	241.753
gene2425	3189	217	8.45551	199	8.61238	261	9.82286	992	14.1758	619	9.45843	605	9.922
gene2429	2477	0	0	0	0	1	0.0484536	0	0	4	0.0786895	0	0
gene2430	1599	115	8.93684	113	9.75336	106	7.95627	437	12.4544	358	10.9098	312	10.2048
gene2433	1604	6	0.464816	8	0.688351	10	0.748251	10	0.284109	16	0.48607	5	0.163029
gene2434	3640	601	20.5167	514	19.4888	519	17.1127	1534	19.205	1499	20.067	1286	18.4773
gene2435	1739	1121	80.1015	709	56.2692	1194	82.4056	877	22.9821	3034	85.0157	1613	48.5102
gene2436	2196	0	0	1	0.0628481	0	0	0	0	0	0	0	0
gene2441	10161	594	7.26414	534	7.25319	578	6.82721	1502	6.73633	1393	6.68033	1251	6.43901
gene2443	3854	313	10.0918	297	10.6358	331	10.3079	886	10.4764	884	11.177	754	10.2319
gene2444	7428	2351	39.3292	2105	39.1115	2599	41.9939	7041	43.1969	6110	40.0823	6206	43.6956
gene2446	2954	24	1.00957	28	1.30819	22	0.893849	38	0.586223	54	0.890771	43	0.761301
gene2452	2727	0	0	1	0.0506103	0	0	0	0	0	0	3	0.0575353
gene2454	1819	30	2.04938	18	1.36573	21	1.3856	73	1.82886	42	1.12512	81	2.3289
gene2457	14089	5	0.0440986	2	0.0195918	6	0.051112	20	0.0646904	2	0.00691724	18	0.0668176
gene2459	3766	698	23.0308	632	23.1612	774	24.6668	3145	38.0566	2434	31.4937	2222	30.8576
gene2461	14004	1123	9.96465	1055	10.3974	738	6.32494	1123	3.65441	1731	6.02321	1762	6.5804
gene2466	1388	106	9.48966	85	8.45189	104	8.99282	367	12.0494	302	10.6023	237	8.93012
gene2468	921	0	0	0	0	0	0	0	0	0	0	0	0
gene2469	2665	8	0.373016	19	0.983968	18	0.810639	68	1.16279	25	0.457115	27	0.529865
gene2470	2136	588	34.2067	592	38.2512	755	42.4226	2674	57.0492	2002	45.6716	1849	45.2724
gene2472	4913	377	9.53518	381	10.7029	389	9.50287	1489	13.8114	1178	11.6837	1100	11.7097
gene2474	4370	1030	29.288	882	27.8555	1019	27.9862	1018	10.6159	1869	20.8406	1063	12.7218
gene2475	3185	1902	74.2054	1403	60.7957	1834	69.1101	7740	110.744	7918	121.14	6002	98.5564
gene2480	6183	8	0.160777	19	0.42411	9	0.174701	27	0.199001	34	0.267955	49	0.414472
gene2481	2055	0	0	0	0	0	0	0	0	0	0	0	0
gene2482	3494	109	3.87648	97	3.83154	102	3.50372	176	2.29551	360	5.02068	189	2.82903
gene2483	6646	181	3.38417	137	2.84502	190	3.43119	145	0.994254	257	1.88432	245	1.92799
gene2485	5214	168	4.0038	139	3.67933	174	4.00525	215	1.87913	231	2.15886	185	1.85566
gene2487	471	1	0.263824	4	1.1721	2	0.509637	7	0.677278	2	0.206915	9	0.999355
gene2488	3680	563	19.0106	539	20.2146	697	22.732	2332	28.8782	2072	27.4363	1827	25.965
gene2489	3293	439	16.5656	450	18.8602	550	20.0458	1964	27.1794	845	12.504	1102	17.502
gene2490	6678	1023	19.0355	952	19.675	1210	21.7466	2583	17.6266	2322	16.9433	2331	18.2555
gene2492	2475	165	8.28406	136	7.58382	168	8.14678	418	7.69646	281	5.53241	317	6.69857
gene2493	4081	7	0.21314	9	0.304369	9	0.264684	15	0.1675	44	0.525375	10	0.128154
gene2499	967	7	0.89951	2	0.285449	11	1.36527	5	0.235631	11	0.554306	9	0.486759
gene2500	2774	159	7.12238	161	8.01021	176	7.61479	276	4.53411	162	2.84572	253	4.76993
gene2506	2149	214	12.374	241	15.4776	284	15.8611	500	10.6029	543	12.3125	431	10.4891
gene2508	2491	18	0.897911	4	0.221621	25	1.20453	1	0.0182943	21	0.410798	18	0.377918
gene2509	1987	323	20.1994	234	16.2533	318	19.208	754	17.2927	995	24.401	782	20.5829
gene2513	2853	481	20.9497	359	17.3667	601	25.2828	626	9.99913	820	14.0054	526	9.64234
gene2516	4590	122	3.3028	78	2.34534	84	2.19644	324	3.21679	263	2.79207	266	3.03087
gene2521	7069	761	13.3771	735	14.3501	807	13.7015	2307	14.8723	1881	12.9662	1864	13.7907
gene2525	4265	748	21.793	557	18.0244	732	20.5989	2090	22.3315	2124	24.2671	1723	21.1283
gene2528	4923	220	5.553	187	5.24247	236	5.75353	631	5.84103	574	5.68153	454	4.82308
gene2529	6533	845	16.0723	836	17.6611	911	16.7362	2840	19.8105	2269	16.9241	2912	23.3119
gene2532	5836	0	0	0	0	0	0	3	0.0234259	0	0	0	0
gene2538	1640	17	1.28807	27	2.27219	33	2.41503	34	0.944767	92	2.73355	35	1.11615
gene2544	5436	390	8.91496	347	8.80997	427	9.42758	728	6.10298	535	4.79576	540	5.19532
gene2546	1213	47	4.81473	41	4.66495	64	6.33244	135	5.07181	46	1.84791	63	2.7163
gene2552	3212	0	0	0	0	1	0.037366	0	0	0	0	0	0
gene2554	5463	137	3.11619	102	2.57688	89	1.95529	168	1.40142	257	2.29237	145	1.38815
gene2557	14188	643	5.6315	595	5.78789	630	5.32931	1767	5.67551	1816	6.23703	1531	5.64355
gene2562	8137	99	1.51184	95	1.61133	93	1.37174	72	0.403235	77	0.461115	170	1.09265
gene2563	3474	7	0.250382	1	0.0397278	3	0.103644	4	0.0524711	0	0	0	0
gene2565	16444	0	0	3	0.025179	1	0.00729868	0	0	3	0.0088899	0	0
gene2569	4063	399	12.2028	337	11.4474	413	12.1999	880	9.87019	885	10.614	868	11.173
gene2572	5443	263	6.00416	185	4.69092	207	4.5644	146	1.22237	471	4.21663	253	2.43097
gene2573	3100	36	1.44303	34	1.51371	18	0.696888	9	0.132303	37	0.581598	12	0.20245
gene2576	11561	110	1.18231	176	2.10108	134	1.39111	193	0.760767	236	0.994717	210	0.949997
gene2577	11389	1766	19.2681	1237	14.9902	1502	15.8284	2520	10.0833	5341	22.8518	3459	15.8841
gene2579	1694	122	8.94913	113	9.20639	114	8.07688	340	9.14651	322	9.26244	286	8.8298
gene2582	8469	161	2.36226	131	2.13483	158	2.23912	91	0.489665	75	0.431531	216	1.33389
gene2590	4497	337	9.31197	285	8.74674	328	8.75393	582	5.8978	596	6.45812	502	5.8382
gene2591	4496	500	13.819	436	13.384	521	13.908	1581	16.0249	1522	16.4957	1217	14.1567
gene2592	4463	20	0.556849	8	0.247393	7	0.188245	15	0.153163	7	0.0764283	39	0.457021
gene2595	4705	281	7.42132	264	7.74406	232	5.91807	989	9.57914	704	7.29115	958	10.6489
gene2597	752	0	0	0	0	0	0	0	0	0	0	0	0
gene2598	1330	110	10.2772	138	14.3203	131	11.8215	258	8.84011	375	13.7392	216	8.49377
gene2599	4783	22	0.571553	29	0.836801	36	0.903346	49	0.466859	61	0.621459	44	0.481117
gene2600	712	7	1.22167	17	3.29529	13	2.19137	57	3.64825	23	1.57409	51	3.74618
gene2604	2234	0	0	1	0.061779	0	0	2	0.0407978	0	0	7	0.163875
gene2605	1977	61	3.83405	123	8.58663	54	3.27823	1559	35.936	214	5.27461	950	25.1313
gene2609	658	129	24.3612	81	16.9896	130	23.7121	205	14.1977	319	23.6237	221	17.5657
gene2610	4204	108	3.19224	97	3.18444	125	3.56861	188	2.03791	276	3.19911	185	2.30148
gene2611	3082	1645	66.3235	1344	60.1854	1868	72.7438	3272	48.3805	3774	59.6695	2973	50.4499
gene2619	4795	23	0.596038	60	1.72698	52	1.30157	74	0.703287	83	0.843476	121	1.31976
gene2620	6056	479	9.82843	446	10.1642	532	10.5433	1286	9.67709	961	7.73251	976	8.42873
gene2622	8277	1436	21.5584	1196	19.9426	1420	20.5905	4638	25.5357	2694	15.8602	3190	20.1565
gene2624	3389	3	0.109998	1	0.0407242	0	0	32	0.430297	17	0.244433	16	0.246915
gene2627	5369	1	0.0231441	0	0	1	0.0223542	6	0.0509269	0	0	1	0.00974103
gene2629	1995	0	0	1	0.0691801	0	0	4	0.0913707	2	0.0488506	0	0
gene2630	6715	1	0.018505	1	0.0205531	6	0.10724	13	0.0882241	16	0.116107	12	0.0934617
gene2633	2147	0	0	0	0	1	0.055901	0	0	0	0	0	0
gene2636	5794	239	5.12571	202	4.81169	235	4.8679	315	2.47755	485	4.07893	348	3.14123
gene2640	7672	128	2.07317	74	1.33121	134	2.09627	205	1.21769	224	1.42273	170	1.15888
gene2641	3481	31	1.1066	19	0.75331	30	1.03435	48	0.628387	52	0.727918	46	0.691118
gene2646	3728	80	2.66654	44	1.62893	69	2.22139	18	0.220032	39	0.509767	44	0.61727
gene2648	16451	26	0.196388	21	0.176178	15	0.109434	72	0.199448	112	0.331748	51	0.162135
gene2653	5632	195	4.30236	165	4.04339	201	4.28337	490	3.96482	466	4.03187	391	3.63088
gene2654	4589	259	7.0132	218	6.55636	183	4.78614	605	6.00796	678	7.19937	484	5.51602
gene2655	4222	51	1.50102	56	1.8306	62	1.76248	167	1.80255	110	1.26957	140	1.73424
gene2656	2121	207	12.1273	279	18.1547	388	21.9555	482	10.3561	398	9.14377	309	7.61932
gene2657	1551	541	43.3431	417	37.1064	720	55.7151	1686	49.5377	3165	99.4363	2164	72.9699
gene2658	843	120	17.6884	101	16.5355	166	23.6337	627	33.8945	225	13.0058	365	22.6445
gene2659	4293	598	17.3091	475	15.2706	637	17.8086	1846	19.5957	2334	26.4925	1674	20.3936
gene2660	2538	7	0.342721	1	0.0543792	1	0.047289	0	0	7	0.134397	4	0.0824265
gene2669	11077	1371	15.3798	1030	12.8333	1102	11.9402	9949	40.9305	8325	36.6223	7333	34.6225
gene2674	2621	1233	58.4562	909	47.8654	1429	65.4361	4720	82.0663	2859	53.1533	2739	54.6542
gene2681	7755	197	3.1566	165	2.93648	227	3.51314	504	2.96168	451	2.83386	503	3.39222
gene2682	1777	559	39.0894	546	42.4062	711	48.0213	2481	63.6252	1839	50.4286	1492	43.9116
gene2684	7810	229	3.6435	195	3.44594	514	7.89885	112	0.653517	220	1.37263	123	0.823668
gene2687	2916	21	0.894883	10	0.4733	34	1.3994	66	1.03145	28	0.467901	39	0.69948
gene2688	582	7	1.49455	5	1.18569	5	1.0311	26	2.03582	2	0.167452	17	1.52765
gene2689	1357	34	3.11339	32	3.25458	67	5.9258	128	4.29853	54	1.93909	85	3.27595
gene2690	2013	11	0.679021	8	0.548492	25	1.49056	35	0.792344	26	0.629379	19	0.493637
gene2691	1240	6	0.601262	1	0.111302	1	0.0967899	1	0.0367509	4	0.157189	4	0.168708
gene2693	1102	1	0.112759	0	0	2	0.217821	1	0.0413531	0	0	2	0.0949176
gene2695	1284	2	0.193553	0	0	0	0	1	0.0354915	1	0.0379505	0	0
gene2697	4643	34	0.909944	36	1.07011	54	1.39588	250	2.45375	39	0.409307	84	0.946191
gene2698	1130	0	0	0	0	0	0	0	0	0	0	0	0
gene2700	558	1	0.22269	0	0	5	1.07544	3	0.245006	0	0	3	0.281181
gene2702	1311	0	0	0	0	0	0	0	0	0	0	0	0
gene2703	1471	0	0	0	0	0	0	4	0.123919	0	0	0	0
gene2707	3075	10	0.4041	11	0.49371	17	0.663523	68	1.00775	11	0.174313	23	0.391184
gene2711	470	0	0	0	0	2	0.510721	0	0	0	0	0	0
gene2712	1062	11	1.28707	15	1.94936	34	3.84243	134	5.75003	49	2.2483	87	4.28443
gene2715	2719	2	0.0914019	3	0.152278	9	0.39727	12	0.201123	5	0.0896074	6	0.115409
gene2719	460	0	0	0	0	0	0	0	0	0	0	0	0
gene2720	4448	628	17.544	540	16.7553	710	19.1578	785	8.04257	2021	22.1404	1349	15.8615
gene2721	4461	489	13.6211	440	13.6127	498	13.3983	999	10.2052	1124	12.2777	1012	11.8644
gene2722	3774	32	1.05362	20	0.731396	33	1.04946	78	0.941852	38	0.490642	45	0.623604
gene2723	535	0	0	2	0.515942	3	0.673007	3	0.255539	2	0.182163	2	0.195512
gene2724	1509	0	0	1	0.0914608	0	0	0	0	5	0.16146	4	0.138634
gene2726	918	32	4.33153	14	2.10479	11	1.43814	23	1.14176	28	1.48627	39	2.22188
gene2727	14343	412	3.56937	456	4.38782	441	3.69021	1612	5.12171	968	3.28866	988	3.60259
gene2728	4282	12	0.348232	11	0.354544	13	0.364375	73	0.776902	31	0.352775	48	0.586264
gene2729	5944	304	6.3552	312	7.24436	360	7.26902	1101	8.44109	933	7.64867	789	6.94219
gene2730	3075	18	0.727381	25	1.12207	27	1.05383	7	0.103739	13	0.206007	91	1.54773
gene2732	1166	0	0	1	0.118366	1	0.102933	0	0	0	0	0	0
gene2734	3642	630	21.4949	645	24.4424	812	26.7589	2004	25.0754	1527	20.4306	1285	18.4528
gene2736	12004	1380	14.2852	1053	12.1067	1578	15.7773	1815	6.89034	2449	9.94136	1659	7.22801
gene2743	3607	565	19.4642	565	21.6186	627	20.8628	1923	24.2953	1911	25.8165	1712	24.8231
gene2745	5402	437	10.0522	427	10.9093	462	10.2645	942	7.94669	1179	10.6351	975	9.43949
gene2748	6180	345	6.93689	314	7.01238	360	6.99143	866	6.38586	924	7.28562	709	6.00007
gene2750	1474	554	46.7032	480	44.9436	574	46.7376	996	30.793	816	26.9759	1526	54.1446
gene2753	884	0	0	0	0	0	0	0	0	0	0	0	0
gene2754	6720	30	0.554736	52	1.06797	59	1.05374	270	1.83098	87	0.63086	178	1.38532
gene2755	2918	226	9.62404	217	10.2636	241	9.91251	1039	16.2263	493	8.23274	653	11.7038
gene2757	7572	89	1.46054	33	0.601489	69	1.09368	24	0.144441	49	0.315332	117	0.808116
gene2761	9712	533	6.81951	537	7.63115	600	7.41472	847	3.97434	828	4.15437	747	4.02263
gene2766	2200	315	17.7919	297	18.6319	382	20.8398	816	16.9027	773	17.1214	707	16.8072
gene2768	3856	217	6.9929	177	6.3352	223	6.94096	576	6.80731	537	6.7861	424	5.75079
gene2770	7182	452	7.82037	328	6.30308	403	6.7346	1102	6.9924	985	6.68304	844	6.14604
gene2772	6895	341	6.14546	245	4.90406	270	4.69982	697	4.60668	1070	7.56193	847	6.42462
gene2773	6772	622	11.4132	603	12.2892	735	13.0263	1458	9.81139	1198	8.62031	1183	9.13621
gene2775	3942	68	2.14352	55	1.92562	39	1.18741	225	2.60109	217	2.68242	181	2.40138
gene2778	1812	71	4.86894	39	2.97051	44	2.91438	22	0.553292	107	2.87746	64	1.84723
gene2783	10566	874	10.2786	792	10.3452	825	9.3712	1915	8.25939	2269	10.4642	1768	8.75125
gene2786	18565	1616	10.8164	1481	11.0099	1829	11.8242	3045	7.4745	4577	12.0135	3306	9.31336
gene2798	3512	141	4.98883	183	7.19152	204	6.97152	173	2.24482	241	3.34384	134	1.99549
gene2802	4805	207	5.35317	233	6.69248	204	5.09552	434	4.1161	492	4.98947	371	4.03812
gene2805	1809	621	42.6567	576	43.9449	629	41.7315	1141	28.7433	1127	30.3577	1623	46.9222
gene2806	1476	126	10.6076	125	11.6882	98	7.96878	299	9.23155	272	8.97978	231	8.1851
gene2807	3122	37	1.47266	20	0.884141	36	1.38395	74	1.08016	96	1.49838	78	1.30665
gene2808	7935	490	7.67333	168	2.92204	496	7.50217	295	1.6942	1124	6.90244	733	4.8312
gene2812	17350	50	0.358101	66	0.525012	72	0.498064	183	0.480664	130	0.365113	135	0.406942
gene2891	4148	261	7.81873	241	8.01868	323	9.34578	825	9.06369	648	7.61236	720	9.07804
gene2899	6275	843	16.6935	771	16.9576	1019	19.49	18275	132.719	4989	38.7421	7612	63.4429
gene2901	1534	240	19.4411	230	20.6932	260	20.3423	511	15.1805	465	14.771	416	14.1829
gene2903	4428	34	0.954126	80	2.49349	50	1.35523	646	6.64836	156	1.71672	279	3.2953
gene2906	2563	138	6.6906	148	7.96962	168	7.86706	1200	21.3365	500	9.50614	828	16.8958
gene2907	6347	748	14.6443	540	11.7422	543	10.2679	1423	10.2171	1942	14.9095	1504	12.393
gene2908	1353	11	1.01025	13	1.32608	21	1.86283	22	0.740994	21	0.756318	14	0.541164
gene2909	3119	273	10.8763	216	9.55791	255	9.81243	706	10.3152	763	11.9204	547	9.17213
gene2910	921	1	0.13492	1	0.149853	2	0.260629	11	0.544281	0	0	0	0
gene2911	511	0	0	0	0	0	0	1	0.0891803	2	0.190718	5	0.511738
gene2913	6509	2911	55.5728	2343	49.6801	3616	66.6755	961	6.7282	6287	47.0665	3259	26.186
gene2915	6435	463	8.94061	464	9.95162	496	9.25092	2050	14.5176	1181	8.94302	1258	10.2242
gene2917	3736	60	1.99562	43	1.5885	86	2.76276	63	0.768464	124	1.61733	146	2.04383
gene2918	3163	2	0.0785715	1	0.043634	0	0	3	0.0432227	0	0	5	0.082674
gene2919	1592	461	35.9826	396	34.3302	567	42.7457	873	24.9897	1206	36.9137	872	28.6465
gene2921	11325	19	0.208473	10	0.121867	21	0.222553	44	0.177053	15	0.0645411	32	0.147778
gene2922	4348	125	3.57236	147	4.66608	174	4.80299	440	4.61161	390	4.37077	297	3.57244
gene2924	1834	3761	254.823	3695	278.061	4834	316.344	10199	253.424	14248	378.562	9435	269.055
gene2925	8291	227	3.40215	145	2.41371	160	2.31614	290	1.59397	205	1.20484	359	2.26457
gene2926	6384	190	3.69824	156	3.37253	166	3.12081	496	3.54061	454	3.46534	482	3.94868
gene2928	4214	481	14.1836	439	14.3779	481	13.6994	1194	12.9122	1116	12.9048	990	12.2868
gene2929	3786	2	0.0656423	3	0.109362	0	0	9	0.108331	6	0.0772242	8	0.110512
gene2930	5318	853	19.9313	956	24.8104	1045	23.5841	1396	11.9626	3342	30.6225	3140	30.8802
gene2932	2811	6	0.265231	5	0.24549	4	0.170786	4	0.0648469	17	0.294694	13	0.241869
gene2935	6561	273	5.17044	200	4.20711	265	4.84761	212	1.4725	414	3.07477	294	2.34356
gene2941	6723	187	3.45631	152	3.12036	254	4.53443	475	3.21974	620	4.49378	386	3.00277
gene2942	6950	732	13.0876	792	15.7277	820	14.1606	2345	15.3762	2074	14.5414	1843	13.8688
gene2948	6740	0	0	0	0	0	0	0	0	0	0	0	0
gene2950	2425	18	0.922349	22	1.25209	20	0.989852	15	0.281883	24	0.482261	22	0.474471
gene2952	12334	3022	30.4456	2307	25.8148	3703	36.0331	1345	4.96945	4795	18.9438	2546	10.7957
gene2957	10793	2782	32.0294	2306	29.4877	2903	32.2817	6784	28.644	8998	40.6244	6450	31.2547
gene2960	542	0	0	0	0	0	0	0	0	0	0	0	0
gene2964	12040	71	0.732768	49	0.561686	62	0.618041	39	0.147614	137	0.554469	75	0.325786
gene2965	8396	1040	15.392	924	15.1888	1004	14.352	1873	10.1661	2272	13.1862	1822	11.3494
gene2970	8608	742	10.7112	675	10.8225	782	10.9033	1877	9.93692	2050	11.6047	1681	10.2132
gene2977	881	252	35.5434	262	41.044	307	41.8229	807	41.7434	809	44.7461	686	40.7236
gene2978	5973	534	11.1092	560	12.9396	649	13.0408	1257	9.59031	1296	10.5729	1013	8.86983
gene2979	3230	0	0	2	0.0854578	0	0	0	0	0	0	0	0
gene2980	2843	5	0.218538	3	0.145636	0	0	10	0.160292	22	0.377076	12	0.220751
gene2984	6906	671	12.0734	849	16.967	827	14.3725	1942	12.8148	1468	10.3582	1258	9.52692
gene2989	5787	83	1.78221	65	1.55019	48	0.995496	69	0.543357	169	1.42304	115	1.0393
gene2991	3035	138	5.65008	83	3.77436	113	4.4686	95	1.42644	270	4.33499	169	2.91223
gene2994	1508	0	0	0	0	0	0	0	0	2	0.0646267	0	0
gene2995	2004	0	0	6	0.413217	0	0	1	0.0227401	6	0.145894	2	0.0521952
gene2999	2529	230	11.3009	217	11.8423	239	11.3423	241	4.34268	409	7.88057	315	6.51418
gene3001	19285	1922	12.3842	1705	12.2019	2101	13.0755	1880	4.44251	2926	7.39329	2804	7.60425
gene3007	19514	2414	15.3718	1908	13.4945	2422	14.8963	2981	6.96154	4693	11.7189	3402	9.11772
gene3010	1199	90	9.32734	76	8.7482	60	6.00598	121	4.59892	133	5.40525	118	5.14708
gene3011	4348	114	3.25799	102	3.23769	107	2.95356	225	2.35821	250	2.80178	231	2.77857
gene3013	7143	6	0.104377	1	0.0193216	1	0.0168024	0	0	0	0	1	0.0073218
gene3018	5082	0	0	0	0	0	0	0	0	5	0.0479422	0	0
gene3020	9460	0	0	0	0	0	0	4	0.019269	6	0.030906	0	0
gene3023	3339	391	14.5511	539	22.2791	701	25.1973	1001	13.6618	544	7.93899	550	8.61479
gene3024	4183	71	2.10914	89	2.93648	81	2.32407	298	3.24652	137	1.59594	198	2.47557
gene3026	3505	984	34.8852	1010	39.7702	1220	41.7757	4390	57.0777	2987	41.527	2791	41.6457
gene3027	4529	602	16.5169	604	18.406	687	18.2057	1302	13.1008	1300	13.987	1157	13.3607
gene3028	4821	25	0.644373	37	1.05923	26	0.647274	81	0.765663	57	0.57613	81	0.878711
gene3029	4844	971	24.9086	1042	29.6885	1258	31.1694	3529	33.1999	2534	25.4909	2497	26.9596
gene3031	6794	10	0.182898	13	0.264084	20	0.35331	18	0.120736	34	0.243858	19	0.14626
gene3033	3022	0	0	0	0	0	0	0	0	0	0	0	0
gene3035	10366	896	10.7407	730	9.71932	783	9.06572	1740	7.64941	1565	7.35675	1315	6.63457
gene3038	1894	103	6.75759	99	7.21406	104	6.5903	157	3.77754	191	4.91401	158	4.3629
gene3039	1734	0	0	0	0	0	0	0	0	0	0	0	0
gene3040	790	6	0.943754	0	0	0	0	0	0	0	0	0	0
gene3042	1647	56	4.22502	24	2.01114	36	2.62338	5544	153.398	495	14.6452	1684	53.4745
gene3043	883	13	1.82944	0	0	0	0	10	0.516094	1	0.0551852	5	0.296147
gene3045	1951	4	0.254763	0	0	0	0	0	0	0	0	0	0
gene3046	538	1	0.230968	0	0	0	0	0	0	0	0	0	0
gene3047	2817	43	1.89678	99	4.85035	89	3.79188	12765	206.502	619	10.7075	4472	83.0258
gene3048	7757	579	9.27511	612	10.8889	694	10.7379	3381	19.8628	1598	10.0384	1826	12.3113
gene3049	2593	0	0	0	0	0	0	0	0	0	0	0	0
gene3054	11994	33	0.341888	19	0.218632	19	0.190126	21	0.0797894	30	0.121882	29	0.126454
gene3055	5340	903	21.0127	785	20.2886	802	18.0254	1667	14.226	2298	20.9697	1778	17.4136
gene3056	1830	353	23.9695	275	20.7399	286	18.7572	622	15.4892	700	18.6393	580	16.5758
gene3057	3030	85	3.48587	97	4.41828	99	3.92143	319	4.79775	191	3.07166	208	3.5902
gene3058	3413	93	3.38595	82	3.3159	91	3.20005	303	4.04572	323	4.61157	255	3.90753
gene3059	2423	93	4.7694	72	4.10113	101	5.00288	412	7.74878	408	8.20521	412	8.89287
gene3060	5616	406	8.98325	373	9.16655	493	10.5359	1585	12.8615	1724	14.9587	1684	15.6824
gene3063	3116	369	14.7151	277	12.2689	299	11.5166	840	12.2849	884	13.8241	700	11.7489
gene3066	2528	22	1.08138	17	0.928103	15	0.712141	8	0.144212	25	0.481888	9	0.186193
gene3067	1673	14	1.03984	37	3.05232	14	1.00435	142	3.86796	49	1.42719	124	3.87636
gene3069	2582	205	9.8658	229	12.2406	199	9.25015	311	5.48901	601	11.3423	368	7.45401
gene3070	3428	478	17.3269	438	17.6343	528	18.4861	1342	17.8403	1600	22.7438	1041	15.8821
gene3071	2866	496	21.505	429	20.6588	492	20.6035	1059	16.8387	1006	17.1043	923	16.8432
gene3072	1941	0	0	0	0	0	0	0	0	0	0	0	0
gene3073	2112	0	0	1	0.0653477	0	0	0	0	0	0	3	0.0742892
gene3074	1600	1676	130.163	1269	109.463	1197	89.7896	4120	117.346	2983	90.8482	2814	91.9819
gene3075	2263	0	0	0	0	0	0	0	0	0	0	3	0.0693322
gene3076	2021	5	0.307424	0	0	0	0	0	0	0	0	0	0
gene3077	781	4	0.636419	0	0	0	0	4	0.233399	0	0	0	0
gene3078	1333	19	1.77116	12	1.24244	7	0.63026	8	0.273495	15	0.548333	6	0.235407
gene3079	4939	411	10.3404	347	9.6965	365	8.86964	876	8.08267	1062	10.4778	791	8.37598
gene3080	914	49	6.66169	34	5.13401	51	6.69693	107	5.33491	147	7.83708	112	6.4087
gene3081	2808	112	4.95628	87	4.27609	93	3.97501	207	3.35941	257	4.45984	243	4.52593
gene3082	864	114	16.3955	84	13.4181	102	14.169	348	18.355	418	23.5747	361	21.852
gene3083	3017	838	34.5146	643	29.4144	773	30.7508	1099	16.6002	1484	23.9685	1204	20.8713
gene3084	516	0	0	1	0.26747	0	0	0	0	6	0.56661	0	0
gene3085	1207	84	8.64782	41	4.68814	20	1.98872	95	3.58679	326	13.1611	188	8.14608
gene3086	4384	2	0.0566884	4	0.125926	0	0	0	0	2	0.0222302	2	0.0238593
gene3087	2894	23	0.987561	21	1.00149	16	0.66355	21	0.330682	85	1.43121	51	0.921658
gene3089	3742	646	21.4518	611	22.5352	780	25.0174	1957	23.8329	2245	29.2345	1673	23.3825
gene3090	1868	77	5.1221	87	6.42787	99	6.36078	152	3.70814	279	7.27797	198	5.54353
gene3092	2177	285	16.2675	172	10.9042	219	12.0736	534	11.1782	941	21.0627	534	12.8287
gene3093	3572	14	0.487025	12	0.463654	9	0.302401	25	0.318947	22	0.30012	29	0.424605
gene3094	1937	69	4.42643	49	3.49133	60	3.71769	123	2.89378	220	5.53447	238	6.42607
gene3095	2681	383	17.7516	279	14.3626	387	17.3247	888	15.0941	885	16.0853	854	16.6594
gene3096	2965	6	0.251455	18	0.837861	10	0.404788	37	0.568678	15	0.246519	12	0.211668
gene3097	10765	990	11.4276	854	10.9488	966	10.77	1682	7.12036	2376	10.7551	1623	7.88502
gene3099	1824	162	11.0363	131	9.91222	133	8.75142	140	3.49778	196	5.23618	187	5.36186
gene3100	799	437	67.9625	299	51.6474	368	55.2781	1326	75.6287	2604	158.81	1197	78.3512
gene3101	909	7	0.956905	1	0.151831	19	2.50866	1	0.0501333	3	0.16082	1	0.0575353
gene3103	1927	1	0.0644841	1	0.0716214	0	0	5	0.118244	1	0.0252872	0	0
gene3104	1236	1	0.100535	1	0.111662	3	0.29131	6	0.221219	8	0.315395	16	0.677017
gene3105	2385	371	19.3295	272	15.74	290	14.5936	448	8.56011	530	10.8286	473	10.3722
gene3106	4984	367	9.15003	415	11.492	410	9.8732	1709	15.6262	984	9.62055	1129	11.8472
gene3109	748	96	15.9479	80	14.7609	189	30.3258	182	11.0882	234	15.2439	118	8.25047
gene3110	6276	71	1.40576	69	1.51737	53	1.01355	76	0.551849	145	1.12582	74	0.616662
gene3111	583	79	16.8381	65	15.3875	88	18.1162	120	9.37999	180	15.0448	153	13.7253
gene3112	4684	7	0.185702	1	0.0294651	4	0.102493	4	0.0389164	1	0.0104032	4	0.0446623
gene3113	3214	585	22.6175	478	20.5261	493	18.41	1194	16.9297	1348	20.4375	1230	20.0151
gene3114	1725	2	0.144071	0	0	0	0	0	0	0	0	3	0.0909558
gene3116	1090	28	3.19202	34	4.30504	31	3.4134	59	2.46669	74	3.30817	52	2.49503
gene3117	1623	61	4.67031	5	0.425183	63	4.6588	9	0.252705	287	8.61681	44	1.41786
gene3119	626	0	0	0	0	0	0	0	0	0	0	0	0
gene3120	653	0	0	0	0	0	0	0	0	0	0	2	0.160183
gene3121	1453	0	0	0	0	0	0	0	0	0	0	0	0
gene3122	1438	0	0	0	0	0	0	0	0	0	0	0	0
gene3123	1106	0	0	0	0	0	0	0	0	0	0	0	0
gene3124	1297	0	0	0	0	0	0	1	0.0351358	0	0	0	0
gene3125	843	66	9.72861	57	9.33193	68	9.68129	36	1.9461	142	8.20812	74	4.59095
gene3126	3184	0	0	0	0	1	0.0376946	1	0.0143125	0	0	1	0.0164258
gene3127	684	0	0	0	0	0	0	0	0	0	0	0	0
gene3128	1686	0	0	0	0	0	0	0	0	0	0	0	0
gene3129	652	0	0	0	0	2	0.368158	0	0	2	0.149474	0	0
gene3132	1203	0	0	0	0	0	0	0	0	0	0	0	0
gene3133	1862	0	0	0	0	0	0	0	0	2	0.05234	0	0
gene3134	9096	4	0.0546442	2	0.0303462	0	0	45	0.225451	81	0.433928	82	0.471478
gene3135	9352	640	8.50374	563	8.30861	513	6.58362	1248	6.08135	1412	7.35721	1363	7.62236
gene3136	3812	194	6.32388	181	6.55315	178	5.60427	375	4.48299	451	5.7651	565	7.75164
gene3137	7017	506	8.96053	372	7.31671	407	6.96137	762	4.94872	1030	7.15268	967	7.20731
gene3138	2683	438	20.2856	356	18.3128	410	18.3407	932	15.8301	1174	21.3221	821	16.0037
gene3140	2520	0	0	0	0	1	0.0476268	0	0	4	0.0773468	0	0
gene3141	3914	196	6.22257	263	9.27383	243	7.45139	642	7.47488	659	8.20441	603	8.0574
gene3142	12851	932	9.01184	513	5.50941	439	4.09996	1052	3.73051	1672	6.3399	1070	4.35457
gene3144	5696	447	9.75151	320	7.75362	428	9.01832	547	4.3763	1302	11.1384	902	8.28199
gene3145	2923	189	8.03466	150	7.0825	171	7.02133	467	7.28078	421	7.01837	350	6.26235
gene3146	2959	74	3.10757	148	6.90305	93	3.77216	256	3.94262	185	3.04656	180	3.18146
gene3147	6613	344	6.4639	250	5.21754	262	4.75505	629	4.33453	651	4.79695	470	3.71704
gene3148	2198	413	23.3484	419	26.3094	461	25.1724	1630	33.7948	1422	31.525	1120	26.6495
gene3149	3500	548	19.4557	515	20.3078	513	17.5914	1590	20.7023	1128	15.7045	1327	19.829
gene3150	4253	378	11.0441	273	8.85914	333	9.39725	598	6.4076	866	9.92214	592	7.27989
gene3151	9111	2091	28.5182	1899	28.7663	2010	26.4778	6244	31.2311	4824	25.8003	5017	28.7989
gene3153	9489	3450	45.1786	2606	37.9034	2916	36.8824	7668	36.8257	8995	46.1917	7049	38.8513
gene3157	1626	2400	183.411	2112	179.266	2224	164.16	5738	160.816	10706	320.841	6278	201.929
gene3160	1574	275	21.7101	170	14.9063	270	20.5878	404	11.6968	451	13.9622	334	11.0979
gene3162	1622	22	1.68541	15	1.27634	30	2.21984	6	0.168574	56	1.68236	16	0.515902
gene3167	1629	0	0	0	0	0	0	0	0	0	0	0	0
gene3168	774	6	0.963263	6	1.06988	12	1.86077	18	1.05979	8	0.503654	5	0.337853
gene3170	721	0	0	0	0	0	0	0	0	0	0	0	0
gene3171	797	0	0	0	0	0	0	0	0	0	0	0	0
gene3172	2388	3	0.156107	0	0	0	0	0	0	0	0	0	0
gene3173	2568	113	5.46787	99	5.32065	115	5.37471	413	7.329	293	5.55975	269	5.47842
gene3174	3609	272	9.36519	228	8.71911	233	7.74856	924	11.6674	1120	15.1222	860	12.4626
gene3175	1133	1354	148.499	1181	143.861	1905	201.798	5829	234.452	4930	212.031	4264	196.827
gene3176	1265	181	17.7796	143	15.6016	231	21.9166	437	15.7428	458	17.6424	378	15.6279
gene3177	1318	90	8.48519	105	10.9951	98	8.92406	195	6.74231	200	7.39431	164	6.50769
gene3178	2938	1084	45.8471	1009	47.3984	1066	43.5469	7651	118.674	3648	60.5043	4440	79.0368
gene3180	2648	4	0.187705	0	0	5	0.226623	8	0.137677	15	0.27603	6	0.118504
gene3182	2432	242	12.3648	212	12.0309	216	10.6596	538	10.0811	549	11	467	10.0427
gene3184	5239	38	0.901301	36	0.948371	45	1.0309	62	0.539303	73	0.678981	78	0.778654
gene3185	3830	313	10.155	250	9.00877	273	8.55492	654	7.7816	667	8.48614	580	7.92004
gene3186	2138	49	2.84789	123	7.94002	66	3.705	1540	32.8249	274	6.24491	761	18.6155
gene3189	1493	0	0	2	0.184882	1	0.0803882	100	3.05232	15	0.48957	63	2.20688
gene3190	3340	374	13.9142	455	18.8014	440	15.811	995	13.5758	3145	45.8836	2386	37.3613
gene3192	2946	0	0	0	0	0	0	0	0	0	0	0	0
gene3194	2282	16	0.871242	4	0.241918	7	0.368158	1	0.0199698	2	0.0427068	0	0
gene3195	4716	156	4.11041	128	3.74594	126	3.20663	235	2.27083	362	3.7404	289	3.20496
gene3196	6165	699	14.0889	605	13.544	587	11.4277	960	7.09623	1517	11.9905	1176	9.97637
gene3198	8485	631	9.24085	601	9.77568	661	9.34978	933	5.01094	1312	7.53468	989	6.09597
gene3201	3347	304	11.2863	274	11.2985	313	11.2238	1162	15.8212	1004	14.6171	920	14.3757
gene3204	5537	1009	22.6439	719	17.9217	854	18.5112	1359	11.185	2432	21.4029	1911	18.0503
gene3206	8501	1453	21.2388	997	16.1864	1296	18.2973	1091	5.8485	2427	13.9118	1858	11.4307
gene3207	1948	0	0	0	0	0	0	3	0.0701814	1	0.0250146	3	0.0805435
gene3209	3428	220	7.97474	249	10.025	225	7.87759	451	5.9955	329	4.67668	418	6.37725
gene3211	6589	149	2.80997	119	2.4926	148	2.69584	185	1.27951	279	2.06333	206	1.63511
gene3212	804	68	10.5096	55	9.44128	39	5.82184	75	4.25104	83	5.03043	75	4.87869
gene3213	2350	120	6.34524	140	8.22213	136	6.94581	379	7.34956	355	7.36111	286	6.36497
gene3215	3557	97	3.38862	73	2.83246	102	3.44166	331	4.24066	216	2.95905	240	3.52879
gene3216	4203	578	17.0885	450	14.7767	561	16.0197	3273	35.4876	1085	12.5792	1810	22.5225
gene3217	2080	0	0	0	0	0	0	1	0.0219092	0	0	0	0
gene3218	3957	189	5.93513	183	6.38277	211	6.39983	465	5.35521	373	4.59331	376	4.96958
gene3219	1822	2	0.136401	3	0.227247	8	0.526979	28	0.700325	9	0.240701	13	0.373158
gene3220	8124	655	10.0186	582	9.88729	685	10.1198	1612	9.04242	1974	11.8402	1629	10.487
gene3221	671	34	6.29638	12	2.46822	23	4.11393	73	4.95781	59	4.28462	68	5.30011
gene3222	2561	84	4.07572	48	2.58676	51	2.39008	96	1.70825	131	2.49255	105	2.14426
gene3225	7230	408	7.01223	367	7.00571	408	6.77289	1248	7.86622	1102	7.42722	979	7.08178
gene3226	3538	172	6.04095	113	4.40803	182	6.17398	479	6.16975	282	3.88396	279	4.12425
gene3227	6214	13	0.25996	14	0.310943	2	0.0386288	8	0.058669	13	0.101942	13	0.109413
gene3228	1342	59	5.46303	37	3.80517	28	2.50413	51	1.73184	56	2.03338	49	1.9096
gene3230	4421	249	6.99863	252	7.86691	294	7.98139	585	6.03011	575	6.33768	464	5.48903
gene3232	11974	1523	15.805	1560	17.9808	1795	17.9919	3925	14.9379	4069	16.5589	3561	15.5536
gene3233	1924	168	10.8502	178	12.7685	181	11.2908	1297	30.7202	257	6.50895	592	16.0922
gene3235	4178	129	3.83668	139	4.59167	138	3.96426	462	5.03922	399	4.65358	387	4.84441
gene3238	6577	1491	28.1698	1304	27.3637	1500	27.3726	3123	21.6388	2863	21.2118	2691	21.3985
gene3239	3992	4	0.12451	3	0.103718	3	0.090195	6	0.0684937	13	0.158685	2	0.0262022
gene3240	4656	236	6.29845	239	7.0845	241	6.21235	864	8.4565	710	7.43068	627	7.04292
gene3241	629	1	0.197553	2	0.438838	2	0.38162	3	0.21735	3	0.232409	5	0.415736
gene3242	4508	85	2.34298	68	2.08185	80	2.12989	207	2.09255	233	2.51858	145	1.68222
gene3243	4008	308	9.54899	229	7.88555	226	6.76757	1053	11.9727	1028	12.4982	792	10.3346
gene3244	2143	115	6.66822	117	7.53508	137	7.67274	531	11.2918	429	9.75479	422	10.2988
gene3245	4840	93	2.38766	88	2.50935	104	2.57893	119	1.12045	166	1.67127	177	1.91261
gene3248	5079	687	16.8079	598	16.2498	619	14.6273	1379	12.373	1490	14.2952	1256	12.9333
gene3249	3108	399	15.9524	290	12.8778	370	14.288	813	11.9206	1281	20.084	877	14.7576
gene3251	8132	7961	121.648	6589	111.827	9633	142.173	22695	127.181	34742	208.181	22813	146.718
gene3253	1807	99	6.80787	76	5.8047	49	3.25454	203	5.1195	250	6.74163	227	6.57001
gene3254	3101	967	38.7489	943	41.9696	1053	40.7548	2083	30.611	1515	23.8064	1703	28.7218
gene3255	4389	280	7.92733	215	6.76079	256	7.00046	378	3.92479	504	5.59562	388	4.62343
gene3256	1194	60	6.24427	56	6.47304	33	3.31712	186	7.09902	166	6.77465	136	5.95707
gene3257	5473	468	10.6256	312	7.8678	447	9.80244	648	5.39559	1265	11.2628	918	8.77234
gene3258	4599	477	12.8881	452	13.5644	452	11.7958	952	9.43329	876	9.28162	784	8.91561
gene3261	1533	79	6.40353	65	5.85188	51	3.99282	208	6.18317	334	10.6166	260	8.87012
gene3262	1885	90	5.93288	75	5.49129	88	5.60303	383	9.25928	320	8.27221	306	8.49001
gene3263	3310	184	6.90755	104	4.3364	110	3.98856	245	3.37309	476	7.00748	270	4.26613
gene3266	4254	909	26.5522	771	25.0139	966	27.2541	6995	74.9342	5102	58.4421	5314	65.3315
gene3267	1793	136	9.42525	105	8.08227	119	7.9656	793	20.155	1235	33.5637	1118	32.6107
gene3268	2126	103	6.02017	69	4.4793	95	5.36306	171	3.66541	221	5.06538	200	4.92
gene3269	5682	526	11.5032	461	11.1976	488	10.3079	1278	10.2499	1153	9.88806	1083	9.9684
gene3271	3012	386	15.9245	299	13.7006	364	14.5044	339	5.12902	803	12.991	562	9.75842
gene3272	4179	362	10.7639	223	7.36473	267	7.66815	355	3.8712	658	7.67249	490	6.13228
gene3273	2549	171	8.33606	141	7.63438	124	5.83853	307	5.48856	337	6.44233	333	6.83239
gene3274	4739	492	12.9007	521	15.1731	586	14.841	1038	9.98161	1301	13.3775	2383	26.2988
gene3275	2577	883	42.5776	681	36.4718	741	34.5109	2311	40.8672	2533	47.8965	2068	41.9696
gene3276	1569	39	3.0887	30	2.6389	32	2.44782	118	3.42727	30	0.931711	31	1.03333
gene3281	817	16	2.43351	9	1.52035	20	2.93805	8	0.446229	27	1.61037	16	1.02423
gene3290	2329	6	0.320123	6	0.355554	9	0.463794	14	0.273935	15	0.313837	15	0.336837
gene3291	1703	64	4.66982	36	2.91751	59	4.15805	284	7.59965	185	5.29347	161	4.94435
gene3292	2114	85	4.9963	88	5.74516	118	6.69929	450	9.70057	369	8.50559	322	7.96616
gene3293	1472	13	1.09741	6	0.562559	3	0.244605	15	0.46438	7	0.231725	14	0.497415
gene3294	3647	313	10.6646	328	12.4126	330	10.86	5296	66.1762	542	7.2418	1697	24.3357
gene3297	3466	329	11.7951	299	11.906	318	11.0116	1160	15.2517	1091	15.3384	975	14.7121
gene3298	1452	100	8.55791	144	13.6874	157	12.9773	448	14.0605	453	15.2025	363	13.0749
gene3299	3468	143	5.12379	215	8.55626	204	7.05997	333	4.37577	365	5.12858	274	4.13209
gene3300	4387	291	8.24252	169	5.31672	203	5.55367	440	4.57062	676	7.50865	497	5.92498
gene3302	9721	1878	24.006	1636	23.2272	2436	30.0759	3132	14.6825	3334	16.7124	2614	14.0635
gene3304	3926	681	21.5542	616	21.6548	603	18.434	1682	19.5239	1569	19.474	1361	18.1303
gene3305	4791	68	1.76367	48	1.38274	37	0.926888	152	1.4458	119	1.21033	120	1.30995
gene3307	16007	387	3.00425	276	2.37971	257	1.92697	109	0.310318	148	0.450541	1065	3.47967
gene3308	1631	205	15.6183	255	21.578	284	20.8986	2071	57.865	735	21.9592	1148	36.8117
gene3311	4317	353	10.1608	374	11.9568	425	11.8157	665	7.01987	661	7.46109	496	6.00894
gene3313	7104	0	0	0	0	0	0	0	0	0	0	0	0
gene3314	1677	101	7.48381	92	7.57145	101	7.22837	405	11.0055	298	8.65897	249	7.76541
gene3316	8643	1633	23.4777	1251	19.9764	1404	19.4964	2618	13.8037	3616	20.3867	2725	16.4892
gene3317	2925	9	0.382341	4	0.188738	5	0.205162	15	0.233698	9	0.149934	12	0.214562
gene3318	5393	0	0	0	0	0	0	1	0.00845005	4	0.036142	4	0.0387907
gene3319	5930	247	5.17579	144	3.35145	184	3.72405	819	6.29389	2966	24.3725	1711	15.0902
gene3320	2953	56	2.35645	43	2.00969	50	2.03216	48	0.740743	88	1.45212	80	1.41685
gene3321	8337	879	13.1013	895	14.8162	891	12.8268	1352	7.39021	1411	8.24708	1401	8.78874
gene3325	5782	203	4.36267	167	3.98623	232	4.81573	438	3.45212	471	3.96941	317	2.86734
gene3327	2090	18	1.07019	20	1.32071	27	1.55049	28	0.610522	35	0.816027	47	1.17612
gene3328	10689	5113	59.4392	4117	53.1579	5031	56.4897	5403	23.035	7893	35.9822	5987	29.2934
gene3329	2945	167	7.04637	140	6.56096	134	5.46099	247	3.82209	465	7.69397	263	4.67056
gene3330	2146	297	17.1973	228	14.6632	361	20.1897	758	16.0964	882	20.0273	650	15.841
gene3332	1123	320	35.4083	314	38.59	310	33.1309	568	23.0493	743	32.2398	596	27.7565
gene3333	4545	690	18.8647	602	18.2805	816	21.5481	1699	17.0353	1731	18.5586	1467	16.8809
gene3334	4456	237	6.60903	144	4.46007	173	4.65965	47	0.480665	241	2.63545	164	1.92485
gene3338	3386	517	18.9731	408	16.6302	487	17.2621	803	10.8073	881	12.6786	741	11.4454
gene3339	657	62	11.7263	73	15.3349	88	16.0757	140	9.71074	91	6.7493	77	6.12948
gene3340	853	747	108.819	3994	646.224	1011	142.251	150789	8055.83	9336	533.329	51693	3169.43
gene3341	1952	90	5.72924	84	5.93914	100	6.14854	610	14.241	330	8.23791	420	11.253
gene3343	6256	266	5.28347	306	6.7507	292	5.60193	2822	20.5565	907	7.0647	1211	10.1239
gene3344	3173	22	0.861563	38	1.65287	52	1.96691	90	1.29259	118	1.81215	78	1.28565
gene3345	4217	392	11.5509	416	13.6149	411	11.6974	1277	13.7999	1111	12.8379	961	11.9184
gene3346	861	128	18.4732	103	16.5104	137	19.0972	420	22.2298	407	23.0343	281	17.0687
gene3348	4370	3	0.085305	1	0.0315822	6	0.164787	8	0.0834254	5	0.0557534	2	0.0239357
gene3349	3994	238	7.40463	237	8.18964	241	7.24204	850	9.69841	499	6.08801	657	8.60311
gene3350	2695	183	8.43775	163	8.34744	209	9.30764	268	4.53175	500	9.04054	462	8.96564
gene3351	3983	539	16.8156	436	15.1078	359	10.8177	271	3.10062	470	5.75004	1961	25.7493
gene3352	3572	2808	97.6833	2292	88.5579	3518	118.205	6668	85.0695	6542	89.2446	4615	67.5707
gene3354	2813	97	4.28486	72	3.53254	91	3.88261	232	3.75844	186	3.22201	173	3.21643
gene3356	3613	471	16.199	428	16.3493	388	12.8889	1269	16.006	1069	14.4176	955	13.824
gene3360	4634	696	18.6633	595	17.7209	690	17.8708	2971	29.2171	3834	40.3162	2240	25.2808
gene3361	1119	0	0	0	0	0	0	1	0.0407249	5	0.217732	0	0
gene3362	3844	138	4.46098	120	4.30846	73	2.27925	198	2.34732	165	2.09162	152	2.06804
gene3363	1631	115	8.7615	88	7.44652	115	8.46244	513	14.3335	423	12.6377	382	12.2492
gene3364	1084	8	0.917055	12	1.52783	9	0.996472	54	2.27015	9	0.404572	13	0.627209
gene3365	1675	33	2.44813	47	3.87264	37	2.65118	23	0.625753	47	1.36731	35	1.09283
gene3366	4005	574	17.8092	457	15.7485	556	16.6619	945	10.7527	975	11.8627	882	11.5177
gene3368	3693	1979	66.5888	1495	55.871	1785	58.0111	7461	92.0677	6754	89.1179	5339	75.6099
gene3369	4539	224	6.13228	198	6.02046	226	5.97586	290	2.91157	485	5.20672	300	3.45668
gene3370	638	1457	283.774	1244	269.106	2091	393.356	5563	397.355	4827	368.672	4182	342.816
gene3372	2206	74	4.16832	60	3.75379	73	3.97163	128	2.6442	296	6.53837	184	4.36225
gene3373	4832	179	4.60321	143	4.08445	207	5.14157	411	3.87619	421	4.24559	424	4.5892
gene3375	6541	247	4.69232	201	4.24108	202	3.70646	475	3.30932	549	4.08989	357	2.85445
gene3377	3524	609	21.4741	368	14.4124	602	20.5028	395	5.108	1473	20.3681	844	12.5258
gene3378	7648	480	7.7988	401	7.23637	467	7.3286	727	4.33188	1081	6.88749	871	5.95619
gene3379	5276	228	5.36988	201	5.25794	286	6.50599	695	6.00302	662	6.11415	597	5.9179
gene3383	5489	5	0.113191	2	0.0502876	3	0.0655964	6	0.0498136	7	0.0621424	7	0.0666965
gene3387	22700	1027	5.62185	823	5.00378	891	4.7109	985	1.97743	1422	3.05251	1174	2.70483
gene3394	3497	145	5.15237	140	5.52531	141	4.83922	229	2.98421	312	4.34752	220	3.29022
gene3395	3889	430	13.7393	453	16.0762	441	13.6098	1140	13.3585	1087	13.6199	1007	13.5422
gene3401	8994	1300	17.9608	1151	17.6623	1234	16.467	3968	20.1052	3589	19.4448	3312	19.2591
gene3402	2616	1946	92.4357	2305	121.607	2604	119.469	18866	328.649	6068	113.029	9141	182.749
gene3403	3262	77	2.9332	65	2.75013	98	3.60574	330	4.6102	245	3.65987	227	3.63949
gene3404	6019	537	11.0862	500	11.4649	555	11.0668	1992	15.0819	2094	16.9526	1560	13.555
gene3405	1314	1	0.0945669	3	0.315101	1	0.0913391	8	0.27745	3	0.111252	5	0.199009
gene3406	2044	293	17.8123	227	15.3274	320	18.7898	821	18.3043	908	21.6465	704	18.0132
gene3407	2352	83	4.38506	66	3.87285	72	3.67407	49	0.949398	74	1.53312	74	1.64548
gene3408	3851	39	1.25842	40	1.43354	24	0.747979	94	1.11236	70	0.885743	87	1.18153
gene3409	6792	589	10.7759	659	13.391	705	12.4579	3945	26.4691	2089	14.9873	1915	14.7458
gene3412	5645	8012	176.365	9559	233.708	9904	210.571	4094	33.0502	16981	146.583	10246	94.9268
gene3414	2731	37	1.68351	57	2.88056	45	1.97762	95	1.58523	127	2.26603	101	1.93418
gene3416	11337	1227	13.4487	1377	16.7633	1469	15.5516	4264	17.1399	2995	12.8731	2867	13.226
gene3417	3081	1396	56.3026	1396	62.5343	1464	57.0297	3444	50.9403	3243	51.2907	2992	50.7888
gene3419	3075	17373	702.044	10130	454.662	17510	683.428	21788	322.896	61326	971.813	38616	656.781
gene3422	2816	957	42.2293	741	36.317	985	41.9813	2767	44.7782	2687	46.4963	2815	52.281
gene3424	1227	0	0	0	0	0	0	0	0	0	0	0	0
gene3425	1371	1	0.0906352	0	0	1	0.0875416	3	0.099718	4	0.142169	1	0.038147
gene3427	4609	584	15.7449	634	18.9848	610	15.8846	1652	16.334	1718	18.1635	1362	15.455
gene3433	7932	1841	28.8407	1148	19.9749	1620	24.5123	3206	18.4192	5121	31.4597	3509	23.1366
gene3434	3191	13	0.506234	13	0.562265	9	0.338507	36	0.514121	47	0.717718	63	1.03255
gene3439	739	245	41.1961	206	38.4722	259	42.0637	678	41.8095	655	43.1897	824	58.3151
gene3440	690	21	3.78185	18	3.60038	12	2.0873	19	1.25486	11	0.776831	25	1.89491
gene3441	4940	29	0.729467	37	1.03371	24	0.583091	56	0.516596	72	0.710213	53	0.561109
gene3442	2548	353	17.2151	353	19.1205	400	18.8414	1321	23.6262	1257	24.0391	1028	21.1005
gene3443	2251	145	8.00437	155	9.50343	191	10.1838	579	11.7218	508	10.9969	459	10.6644
gene3444	2735	31	1.40844	29	1.46341	33	1.44813	94	1.56625	94	1.67476	85	1.6254
gene3446	6092	800	16.3179	820	18.5771	695	13.6923	2907	21.7458	4564	36.5064	2794	23.9864
gene3451	921	0	0	0	0	0	0	0	0	0	0	0	0
gene3453	930	0	0	0	0	0	0	0	0	0	0	0	0
gene3454	939	0	0	0	0	0	0	0	0	0	0	0	0
gene3455	942	0	0	0	0	0	0	0	0	0	0	0	0
gene3456	939	0	0	0	0	0	0	0	0	0	0	0	0
gene3458	930	0	0	0	0	0	0	0	0	0	0	0	0
gene3459	936	0	0	0	0	0	0	0	0	0	0	0	0
gene3460	930	0	0	0	0	0	0	0	0	0	0	0	0
gene3461	939	0	0	0	0	0	0	0	0	0	0	0	0
gene3462	1004	0	0	0	0	0	0	0	0	0	0	0	0
gene3463	939	0	0	0	0	0	0	0	0	0	0	0	0
gene3465	942	0	0	0	0	0	0	0	0	0	0	0	0
gene3467	939	0	0	0	0	0	0	0	0	0	0	0	0
gene3468	933	0	0	0	0	0	0	0	0	0	0	0	0
gene3469	948	0	0	0	0	0	0	0	0	0	0	0	0
gene3470	936	0	0	0	0	0	0	0	0	0	0	0	0
gene3471	954	0	0	0	0	0	0	0	0	0	0	0	0
gene3473	933	0	0	0	0	0	0	0	0	0	0	0	0
gene3474	948	0	0	0	0	0	0	0	0	0	0	0	0
gene3475	927	0	0	0	0	0	0	0	0	0	0	0	0
gene3476	993	0	0	0	0	0	0	0	0	0	0	0	0
gene3478	954	0	0	0	0	0	0	0	0	0	0	0	0
gene3480	969	0	0	0	0	0	0	0	0	0	0	0	0
gene3481	954	0	0	0	0	0	0	0	0	0	0	0	0
gene3484	950	0	0	0	0	0	0	0	0	0	0	0	0
gene3486	930	0	0	0	0	0	0	0	0	0	0	0	0
gene3487	1103	0	0	0	0	0	0	0	0	0	0	0	0
gene3488	984	0	0	0	0	0	0	0	0	0	0	0	0
gene3489	3393	233	8.53309	206	8.3793	298	10.5411	724	9.72399	699	10.0387	513	7.90737
gene3490	9475	1224	16.0523	1198	17.4503	1362	17.2524	3859	18.5603	3167	16.2874	2898	15.9962
gene3492	4535	309	8.46673	320	9.73861	404	10.6919	1048	10.5311	701	7.53223	686	7.91125
gene3493	5267	187	4.41177	205	5.37174	200	4.55742	404	3.49549	455	4.20951	319	3.16757
gene3494	14930	1256	10.4536	938	8.67096	1260	10.1289	3320	10.1337	3332	10.875	2704	9.47208
gene3496	2297	64	3.46221	79	4.74669	62	3.23953	183	3.63061	239	5.07014	172	3.91621
gene3497	20338	1155	7.05681	946	6.41959	1019	6.01337	1317	2.95099	1993	4.7751	1613	4.14786
gene3500	6601	47	0.884754	33	0.689967	27	0.490915	13	0.0897477	50	0.369099	31	0.245612
gene3501	4714	604	15.9214	447	13.0871	565	14.385	977	9.44484	963	9.95451	861	9.55239
gene3503	3572	0	0	0	0	0	0	16	0.204126	0	0	5	0.0732077
gene3507	3485	321	11.4456	344	13.6232	278	9.57401	2212	28.9249	626	8.75295	1147	17.2131
gene3510	1057	188	22.1013	236	30.8149	334	37.9248	1251	53.9352	813	37.4799	994	49.1824
gene3514	4854	0	0	0	0	2	0.0494518	0	0	0	0	0	0
gene3515	6318	131	2.57648	114	2.49029	116	2.20359	381	2.74812	334	2.57602	319	2.64064
gene3520	2409	222	11.4512	136	7.7916	184	9.16712	69	1.30528	417	8.43495	157	3.40848
gene3524	1210	27	2.77276	31	3.53591	22	2.18217	12	0.451945	63	2.5371	27	1.16702
gene3525	452	1391	382.405	1486	453.738	1943	515.925	5577	562.279	5509	593.905	4693	543.013
gene3526	2069	168	10.0898	163	10.8731	217	12.5878	395	8.70014	350	8.2431	345	8.72081
gene3527	5409	433	9.9473	456	11.6352	490	10.8725	991	8.34923	1058	9.53129	847	8.18964
gene3528	11144	599	6.67913	427	5.28824	580	6.24653	929	3.79896	1131	4.94544	945	4.43495
gene3532	4559	547	14.9091	599	18.1335	628	16.5326	1899	18.9821	1419	15.1669	1462	16.7717
gene3541	16838	0	0	0	0	2	0.0142558	0	0	0	0	0	0
gene3549	5179	102	2.44731	151	4.02398	128	2.96631	245	2.15581	162	1.52424	203	2.04997
gene3552	7216	425	7.31858	421	8.05211	609	10.1291	1254	7.91937	1110	7.49565	877	6.35626
gene3556	3079	164	6.61864	115	5.15481	140	5.45721	560	8.28835	466	7.37495	403	6.84532
gene3559	9979	2558	31.8528	2603	36.0007	3569	42.9251	6564	29.9758	5149	25.1431	4576	23.9827
gene3578	5705	653	14.223	660	15.9666	726	15.2733	1127	9.00239	1672	14.2812	1273	11.67
gene3579	5306	467	10.9366	412	10.7165	474	10.7217	1126	9.67077	872	8.00815	956	9.42299
gene3580	10071	658	8.11872	572	7.83877	712	8.48515	1252	5.66528	1687	8.16254	1376	7.14569
gene3584	4691	578	15.3108	552	16.2404	646	16.528	1494	14.5136	1430	14.8543	1110	12.3753
gene3585	6840	29	0.526837	22	0.443906	43	0.754509	80	0.532996	32	0.22797	76	0.581107
gene3587	3359	63	2.33059	42	1.72569	35	1.25058	227	3.07968	110	1.59575	114	1.77498
gene3588	3758	16	0.529051	13	0.477431	14	0.447119	2	0.0242529	13	0.168566	9	0.125252
gene3589	1861	210	14.0219	176	13.0524	183	11.802	747	18.2921	506	13.2491	616	17.3114
gene3592	4444	25	0.699037	9	0.279507	14	0.378099	45	0.461454	23	0.252195	44	0.517818
gene3601	2827	211	9.27451	226	11.0333	308	13.0761	1664	26.8236	583	10.0491	921	17.0385
gene3608	897	0	0	0	0	0	0	0	0	0	0	0	0
gene3611	3593	245	8.47312	242	9.29571	270	9.019	824	10.451	601	8.1508	549	7.99123
gene3614	1690	120	8.82326	106	8.65652	159	11.2918	531	14.3185	196	5.65135	274	8.47934
gene3615	1601	12	0.931375	16	1.37928	12	0.899584	160	4.55427	43	1.30876	83	2.71135
gene3616	13712	1489	13.4936	1262	12.7023	1427	12.4904	2931	9.74103	2827	10.0463	2576	9.82524
gene3617	23690	3324	17.4353	6681	38.9225	2558	12.9595	466	0.896418	186	0.382588	28977	63.9715
gene3621	5509	1314	29.6386	1269	31.7917	1588	34.5963	3314	27.4138	2786	24.6429	2574	24.4362
gene3622	10989	33	0.373156	29	0.36422	18	0.196592	18	0.0746456	37	0.164069	47	0.223686
gene3625	4209	377	11.13	355	11.6406	446	12.7177	1557	16.8577	1179	13.6495	1177	14.625
gene3626	2723	6	0.273803	3	0.152054	8	0.35261	65	1.08782	36	0.644225	36	0.691438
gene3627	6378	480	9.35171	497	10.7546	507	9.54059	8185	58.4822	2585	19.7496	2899	23.7718
gene3628	7518	827	13.669	842	15.4573	917	14.6393	2613	15.839	1655	10.727	1633	11.3601
gene3629	2553	142	6.9115	105	5.67627	114	5.35927	232	4.14121	317	6.0505	206	4.22002
gene3633	2484	10	0.500245	13	0.722298	9	0.434853	25	0.458647	5	0.0980847	13	0.27371
gene3634	1460	22	1.87242	18	1.70155	9	0.739846	12	0.374557	63	2.10267	33	1.18211
gene3639	8517	47	0.685718	42	0.680592	34	0.47912	100	0.535061	190	1.08705	116	0.712311
gene3641	7303	511	8.69469	147	2.77805	469	7.70768	1	0.00624006	41	0.273568	65	0.46549
gene3648	6749	95	1.74912	63	1.28833	139	2.47188	133	0.898053	218	1.57398	113	0.875664
gene3649	967	6	0.771009	5	0.713621	9	1.11704	19	0.8954	3	0.151174	8	0.432675
gene3656	5931	548	11.4812	443	10.3086	539	10.9072	1546	11.8788	1066	8.75815	1102	9.71744
gene3661	5754	56	1.20935	56	1.34321	18	0.375452	82	0.649432	86	0.728302	71	0.645337
gene3662	3521	0	0	0	0	0	0	5	0.0647133	0	0	1	0.0148536
gene3664	6136	719	14.5606	886	19.9284	1044	20.4205	4294	31.8909	2785	22.1168	2435	20.7545
gene3666	10035	128	1.58499	45	0.618899	216	2.58338	7	0.0317885	96	0.466162	24	0.125081
gene3670	3908	319	10.1431	307	10.842	305	9.36693	468	5.45734	694	8.65342	600	8.02962
gene3671	8195	2	0.030326	6	0.101048	2	0.0292909	7	0.0389259	18	0.10703	19	0.121256
gene3673	8210	36	0.544871	43	0.722852	21	0.306993	74	0.410751	47	0.278957	91	0.579691
gene3674	5605	1064	23.5885	784	19.3048	999	21.3915	2459	19.9928	3161	27.481	2726	25.436
gene3679	573	6	1.30116	4	0.963451	5	1.04729	1	0.0795308	11	0.935451	0	0
gene3682	16321	1853	14.1079	1429	12.084	1806	13.2808	3359	9.37892	4155	12.4053	3339	10.6996
gene3684	2474	197	9.89466	146	8.14475	161	7.81049	278	5.12077	560	11.0299	292	6.17279
gene3685	13400	2225	20.6329	2032	20.9288	2303	20.6272	4352	14.8004	4503	16.375	3933	15.3503
gene3687	3339	93	3.461	130	5.37343	107	3.84609	327	4.46294	367	5.3559	245	3.8375
gene3689	2719	978	44.6955	852	43.2469	974	42.9934	3382	56.6832	2826	50.6461	2409	46.3368
gene3690	1350	117	10.7693	125	12.7791	182	16.1804	1604	54.1452	519	18.7334	928	35.9511
gene3692	5172	348	8.36094	476	12.702	465	10.7906	2010	17.7104	882	8.30985	1365	13.803
gene3694	7136	568	9.89072	461	8.91601	565	9.50267	548	3.49958	1188	8.11231	626	4.58794
gene3698	5354	498	11.5581	817	21.0605	573	12.8448	5346	45.503	1213	11.0399	1896	18.5207
gene3700	5128	2170	52.5831	1919	51.6477	2460	57.5757	6678	59.3456	5112	48.5765	4648	47.4042
gene3711	4221	326	9.59703	446	14.5829	431	12.255	2112	22.8018	649	7.49225	1049	12.9975
gene3712	1541	269	21.6912	227	20.3305	312	24.2999	1306	38.6216	597	18.8779	692	23.4856
gene3713	5439	4	0.0913851	6	0.15225	0	0	15	0.125679	21	0.188141	10	0.0961566
gene3716	5925	0	0	0	0	1	0.0202565	0	0	0	0	0	0
gene3717	8926	1439	20.0326	1287	19.8997	1652	22.2129	1281	6.54006	2402	13.1129	1583	9.27518
gene3719	1091	0	0	0	0	0	0	2	0.0835401	0	0	0	0
gene3720	2843	58	2.53504	46	2.23309	64	2.70181	351	5.62626	99	1.69684	190	3.49522
gene3721	5638	681	15.0092	654	16.0095	917	19.5207	8663	70.0218	1879	16.24	3471	32.1979
gene3723	3288	159	6.00897	154	6.46418	151	5.51185	622	8.62082	377	5.58718	379	6.02845
gene3725	10618	2	0.0234057	2	0.0259963	3	0.0339102	1	0.00429187	1	0.00458923	1	0.00492556
gene3729	9968	249	3.10403	144	1.99379	190	2.28769	79	0.361168	455	2.22426	182	0.954908
gene3733	2211	361	20.2886	292	18.2271	341	18.5105	197	4.06039	570	12.5623	407	9.62729
gene3734	6264	612	12.1404	531	11.6995	703	13.4696	570	4.1468	1187	9.23383	939	7.83993
gene3738	1606	13	1.00585	13	1.11718	4	0.298928	33	0.936393	29	0.879904	52	1.69339
gene3742	10655	653	7.61543	423	5.47913	689	7.761	195	0.834009	546	2.49702	237	1.1633
gene3744	9189	25	0.33807	32	0.480625	49	0.64	8	0.0396745	53	0.281055	45	0.256119
gene3745	13082	6	0.0569917	2	0.0210999	5	0.045872	0	0	0	0	3	0.0119935
gene3746	4121	119	3.58822	149	4.99009	93	2.70852	405	4.4786	301	3.55915	276	3.50271
gene3747	5039	181	4.46343	180	4.93006	192	4.57308	272	2.45988	468	4.52569	355	3.68453
gene3748	8642	1	0.0143787	0	0	0	0	0	0	0	0	0	0
gene3752	10594	5	0.0586468	0	0	0	0	2	0.0086032	4	0.0183985	0	0
gene3754	7333	6096	103.299	4206	79.1611	5985	97.9568	3316	20.6074	8851	58.8158	6268	44.7039
gene3757	1966	0	0	0	0	0	0	0	0	0	0	0	0
gene3759	11987	1195	12.3877	3221	37.0855	1293	12.9461	2	0.00760342	41	0.16667	8064	35.1834
gene3761	6430	41	0.792332	47	1.00881	70	1.30659	88	0.623679	112	0.84877	132	1.07365
gene3766	3342	235	8.73768	155	6.40103	219	7.86483	552	7.52701	421	6.13845	471	7.37077
gene3770	3015	0	0	0	0	0	0	0	0	0	0	0	0
gene3772	3955	0	0	0	0	0	0	0	0	0	0	0	0
gene3776	20512	921	5.57938	1209	8.13472	1113	6.51237	8743	19.4242	3130	7.43566	4993	12.7307
gene3778	1808	485	33.3333	454	34.6563	622	41.2899	1120	28.2299	1274	34.3363	951	27.5094
gene3779	1846	21	1.41359	15	1.12146	16	1.04026	30	0.740593	50	1.31984	34	0.963264
gene3780	2148	0	0	0	0	1	0.055875	3	0.0636468	0	0	0	0
gene3781	6087	0	0	0	0	1	0.0197174	3	0.0224599	1	0.00800534	1	0.00859201
gene3783	2817	36	1.588	24	1.17584	38	1.61901	788	12.7476	384	6.64244	558	10.3597
gene3784	15467	3159	25.3792	3079	27.4744	2974	23.0774	1288	3.79489	2927	9.22146	2352	7.95297
gene3785	3489	71	2.52867	43	1.70095	56	1.92637	135	1.76329	135	1.88545	126	1.88872
gene3786	2538	304	14.8839	448	24.3619	124	5.86384	41	0.736177	21	0.403191	1652	34.0421
gene3787	2860	101	4.38823	78	3.76403	99	4.15452	215	3.4258	206	3.50981	262	4.79108
gene3788	6562	499	9.44928	480	10.0955	559	10.2242	906	6.2919	779	5.78475	809	6.44779
gene3789	4498	49	1.35366	49	1.50349	54	1.44087	111	1.12459	76	0.823336	101	1.17436
gene3791	2268	136	7.45127	130	7.91088	167	8.83742	416	8.35873	432	9.28162	372	8.57824
gene3794	5055	231	5.67839	172	4.69604	219	5.19966	192	1.73089	639	6.15974	451	4.6661
gene3795	2088	461	27.435	472	31.1987	572	32.8789	1401	30.5772	742	17.3164	861	21.5661
gene3796	1593	30	2.34013	39	3.37888	50	3.76709	93	2.66046	97	2.96715	106	3.48007
gene3797	10288	2093	25.2797	1967	26.3875	2124	24.7785	4964	21.9882	4991	23.6396	5565	28.29
gene3798	7619	23	0.375115	30	0.543435	21	0.330806	99	0.592144	73	0.466883	70	0.480506
gene3801	2097	33	1.95546	25	1.64538	14	0.801275	28	0.608484	35	0.813303	22	0.548684
gene3803	2475	119	5.97456	113	6.30126	86	4.17038	210	3.86664	112	2.20509	157	3.31759
gene3804	5156	7	0.168702	7	0.187374	11	0.256054	6	0.0530308	19	0.179566	2	0.0202869
gene3807	2484	742	37.1182	681	37.8373	715	34.5467	2048	37.5723	1510	29.6216	1558	32.803
gene3809	5214	1041	24.8093	1000	26.47	1086	24.9983	2176	19.0186	2616	24.4484	2265	22.7193
gene3813	5836	173	3.68354	157	3.71286	159	3.26989	190	1.48364	332	2.77208	213	1.90881
gene3814	12724	527	5.14661	403	4.37125	512	4.82946	864	3.09442	1193	4.56878	832	3.41978
gene3815	5208	205	4.89122	193	5.11459	227	5.23127	134	1.17253	334	3.12506	156	1.56658
gene3817	3550	871	30.4877	808	31.4129	1031	34.8564	2932	37.6379	2047	28.0978	2107	31.0409
gene3818	8437	535	7.87953	482	7.88467	528	7.511	834	4.50472	850	4.90924	1657	10.2715
gene3819	1576	120	9.46149	175	15.3252	163	12.4132	615	17.7831	292	9.02838	429	14.2364
gene3821	8590	316	4.57118	290	4.65939	284	3.96805	509	2.70031	657	3.72696	549	3.34255
gene3823	4082	0	0	1	0.0338105	0	0	0	0	1	0.0119374	0	0
gene3825	2473	0	0	0	0	0	0	0	0	0	0	0	0
gene3831	6188	1833	36.8084	1594	35.5519	1880	36.4636	4540	33.4345	5707	44.9408	3726	31.4913
gene3832	6152	545	11.0082	456	10.2299	644	12.5638	849	6.28899	1470	11.6435	1479	12.5733
gene3835	8930	422	5.87213	369	5.70295	553	7.43234	896	4.57242	1382	7.54118	909	5.32367
gene3838	10376	2644	31.664	2126	28.2786	2369	27.4023	2661	11.687	5499	25.8248	5813	29.3001
gene3840	2575	58	2.79889	44	2.3583	56	2.61013	109	1.92903	77	1.45712	103	2.09198
gene3851	4430	1284	36.016	1176	36.6377	1475	39.9614	3582	36.8478	3117	34.2859	2737	32.3124
gene3855	2304	176	9.49215	162	9.70414	227	11.8248	400	7.91165	295	6.23911	264	5.99266
gene3858	2813	0	0	0	0	0	0	0	0	0	0	0	0
gene3859	1945	201	12.8414	215	15.2561	263	16.2289	391	9.16109	485	12.1508	329	8.84656
gene3860	3712	188	6.29339	163	6.06044	181	5.85225	163	2.0011	428	5.61848	269	3.79003
gene3861	6095	439	8.95005	325	7.35926	408	8.03412	449	3.35709	1348	10.777	864	7.41376
gene3864	6417	923	17.8733	932	20.0451	1055	19.7321	2167	15.3892	1937	14.7089	1735	14.1405
gene3866	4320	18	0.517754	8	0.255582	4	0.111129	8	0.084391	6	0.0676785	28	0.338979
gene3869	5401	216	4.96952	143	3.65415	195	4.33324	333	2.8097	511	4.61031	355	3.43758
gene3870	6433	827	15.9745	786	16.8629	923	17.2203	2175	15.4076	1845	13.9755	1593	12.9509
gene3871	724	269	46.1688	205	39.0787	279	46.2506	769	48.4036	686	46.1709	1097	79.244
gene3880	11721	522	5.53401	473	5.56956	528	5.40656	919	3.57306	882	3.6668	869	3.87751
gene3883	5501	0	0	0	0	0	0	0	0	0	0	0	0
gene3885	2483	0	0	0	0	0	0	0	0	0	0	0	0
gene3886	2534	0	0	0	0	0	0	0	0	0	0	0	0
gene3887	4211	0	0	0	0	0	0	0	0	0	0	0	0
gene3888	2787	0	0	0	0	3	0.129192	0	0	0	0	1	0.0187656
gene3889	2100	4	0.236687	2	0.131442	1	0.0571522	3	0.0651016	14	0.324857	3	0.0747137
gene3891	2160	29	1.66832	4	0.255582	11	0.611211	3	0.0632932	15	0.338392	29	0.70217
gene3893	2902	6	0.256914	1	0.0475584	2	0.082715	0	0	4	0.0671654	9	0.162197
gene3894	2560	18	0.873709	6	0.323471	16	0.750122	6	0.106807	16	0.304553	18	0.367732
gene3898	1862	0	0	0	0	0	0	0	0	0	0	0	0
gene3899	1258	119	11.7544	149	16.3467	157	14.9786	361	13.0772	296	11.4655	305	12.6799
gene3904	14111	0	0	2	0.0195612	3	0.0255162	11	0.0355242	3	0.0103597	4	0.0148252
gene3905	813	44	6.72507	30	5.09278	56	8.26703	78	4.37214	83	4.97474	62	3.98841
gene3913	6077	20	0.408955	31	0.704039	31	0.612244	79	0.592417	66	0.529222	70	0.602431
gene3918	5267	2954	69.6918	3039	79.6328	3701	84.335	5089	44.031	3223	29.8181	3613	35.8759
gene3919	3818	1103	35.8983	1233	44.5709	1328	41.7459	5507	65.7308	2711	34.6	2788	38.1905
gene3926	7359	1017	17.1726	959	17.9856	915	14.9229	2673	16.5527	2280	15.0973	2258	16.0474
gene3927	2614	218	10.363	187	9.87326	199	9.13691	409	7.13029	500	9.32068	431	8.62323
gene3928	2008	5	0.309415	3	0.206197	4	0.239083	16	0.363117	15	0.364008	9	0.234411
gene3929	2862	39	1.69328	36	1.73603	36	1.50968	74	1.17829	125	2.12825	69	1.26089
gene3930	7576	15	0.246029	12	0.218608	14	0.221789	17	0.102258	21	0.135071	37	0.255423
gene3931	952	0	0	0	0	0	0	0	0	0	0	0	0
gene3932	1924	242	15.6295	255	18.2919	263	16.406	446	10.5638	529	13.3978	461	12.5312
gene3933	9742	1387	17.6914	1028	14.5636	967	11.9133	775	3.62529	2823	14.1204	1649	8.8526
gene3934	3327	146	5.45299	127	5.26836	175	6.31302	292	3.99963	468	6.8545	298	4.68448
gene3935	1217	0	0	2	0.226811	0	0	3	0.112336	0	0	0	0
gene3936	1057	56	6.58336	45	5.87573	82	9.31088	90	3.88023	164	7.56052	92	4.55209
gene3937	3018	478	19.6808	466	21.3104	530	21.077	1914	28.901	1575	25.4299	1257	21.7828
gene3939	107403	68190	78.8931	84620	108.738	58725	65.6234	2105	0.893152	7185	3.25982	445723	217.044
gene3940	7190	1044	18.0429	785	15.0683	846	14.1219	1150	7.28885	4277	28.9863	2288	16.6428
gene3943	10308	786	9.47507	686	9.18489	791	9.20988	1381	6.10533	2180	10.3054	1653	8.38681
gene3950	9101	88	1.20151	66	1.00087	75	0.989063	61	0.305443	157	0.840608	114	0.65511
gene3955	3479	365	13.0369	326	12.9327	423	14.5928	916	11.9986	729	10.2107	690	10.3727
gene3958	1780	0	0	0	0	0	0	0	0	0	0	0	0
gene3965	2890	302	12.985	263	12.5598	332	13.7877	707	11.1484	724	12.2074	693	12.541
gene3970	9832	2025	25.5928	3030	42.5329	3022	36.8896	5810	26.9292	3638	18.0303	3594	19.1176
gene3971	6292	29	0.572722	29	0.636112	34	0.648548	86	0.622873	48	0.371737	52	0.432228
gene3973	2494	0	0	0	0	0	0	0	0	0	0	0	0
gene3976	5531	818	18.3774	662	16.5188	675	14.6471	1373	11.3124	1661	14.6335	1624	15.3561
gene3977	6243	1	0.019904	0	0	0	0	1	0.00729956	0	0	3	0.025132
gene3978	6538	95	1.80557	74	1.56211	78	1.43186	354	2.46745	242	1.80365	201	1.60786
gene3981	2889	0	0	0	0	0	0	0	0	0	0	0	0
gene3983	4069	887	27.0876	730	24.7605	920	27.1364	3718	41.6401	2630	31.4957	2533	32.5571
gene3985	2920	18	0.765992	10	0.472652	9	0.369923	21	0.327738	7	0.116815	28	0.501503
gene3987	4522	1898	52.1555	1410	43.0341	1693	44.9343	4976	50.1464	5014	54.0302	4238	49.015
gene3990	1463	57	4.84133	52	4.9055	72	5.90663	66	2.05584	98	3.26411	85	3.0386
gene3993	2873	127	5.49291	127	6.10088	105	4.38637	486	7.70886	374	6.34335	323	5.87984
gene3998	5495	0	0	0	0	0	0	0	0	0	0	0	0
gene4003	21132	0	0	0	0	0	0	0	0	0	0	0	0
gene4007	1963	299	18.9272	313	22.0064	304	18.5868	755	17.5274	600	14.8941	645	17.1845
gene4008	7344	1319	22.3176	1454	27.3247	1515	24.7589	5265	32.6705	2806	18.6182	3393	24.1629
gene4010	5869	30	0.635172	14	0.329222	32	0.654392	24	0.186353	28	0.232475	48	0.427736
gene4011	2386	0	0	1	0.0578434	0	0	1	0.0190994	0	0	3	0.0657581
gene4019	4897	8446	214.316	6777	190.999	10429	255.602	14565	135.541	27049	269.156	20627	220.295
gene4020	4491	368	10.1821	272	8.35892	401	10.7165	665	6.7479	728	7.89899	622	7.24345
gene4022	7373	4825	81.3182	4049	75.7928	4959	80.7238	10567	65.3126	14415	95.2694	9812	69.6004
gene4023	3583	6	0.208084	3	0.115558	8	0.267976	8	0.10175	10	0.135999	0	0
gene4024	685	66	11.9726	46	9.26812	55	9.6366	112	7.45105	183	13.018	101	7.71133
gene4025	2287	323	17.5497	255	15.3886	346	18.1577	756	15.0642	638	13.5937	605	13.8353
gene4026	2059	183	11.0441	163	10.9259	195	11.3666	678	15.0059	346	8.18847	418	10.6174
gene4027	4740	782	20.5004	709	20.6439	832	21.0667	2809	27.0062	1583	16.2737	1769	19.5186
gene4028	2979	0	0	0	0	2	0.0805771	3	0.0458924	0	0	2	0.0351122
gene4029	1830	47	3.1914	66	4.97757	67	4.39416	359	8.93991	314	8.36106	255	7.28765
gene4030	3511	30	1.06176	10	0.393091	18	0.615309	15	0.194693	41	0.569031	27	0.40219
gene4033	1840	1519	102.583	1442	108.161	2044	133.326	5581	138.224	3977	105.322	4441	126.23
gene4035	1387	285	25.5331	393	39.1057	373	32.2763	3850	126.495	1226	43.0722	1481	55.844
gene4036	3213	52	2.01107	79	3.39344	37	1.38211	1	0.0141834	3	0.0454981	367	5.97384
gene4037	666	24	4.47787	31	6.42409	29	5.22608	199	13.6166	90	6.58493	109	8.55954
gene4038	3829	69	2.23923	44	1.58596	73	2.28818	74	0.880716	183	2.32889	446	6.09183
gene4039	3484	11	0.392328	15	0.594207	5	0.172244	214	2.79914	90	1.25877	128	1.92145
gene4040	3346	1587	58.9367	1231	50.7758	1512	54.2348	7621	103.795	11035	160.705	7902	123.512
gene4041	838	1	0.148283	2	0.32939	10	1.43221	76	4.13294	92	5.34967	12	0.74892
gene4043	1770	0	0	0	0	1	0.0678076	6	0.154478	7	0.192712	2	0.0590956
gene4044	6029	13	0.267937	11	0.251809	7	0.139349	6	0.0453519	27	0.218223	21	0.182168
gene4045	3007	680	28.1002	623	28.5943	788	31.4517	2006	30.401	1967	31.8753	1620	28.176
gene4046	8009	1552	24.0795	1181	20.3515	1481	22.1936	4600	26.174	3258	19.8224	3105	20.276
gene4048	3564	561	19.5596	410	15.8771	760	25.5934	135	1.72618	696	9.516	274	4.02079
gene4050	6319	0	0	11	0.240253	6	0.113961	3	0.0216353	6	0.0462686	3	0.0248297
gene4052	930	0	0	0	0	0	0	0	0	0	0	0	0
gene4053	930	0	0	0	0	0	0	0	0	0	0	0	0
gene4057	930	0	0	0	0	0	0	0	0	0	0	0	0
gene4058	945	0	0	0	0	0	0	0	0	0	0	0	0
gene4059	1103	0	0	0	0	0	0	0	0	0	0	0	0
gene4060	948	0	0	0	0	0	0	0	0	0	0	0	0
gene4061	1685	15	1.10618	1	0.0819077	0	0	3	0.0811355	1	0.028919	0	0
gene4062	1068	0	0	0	0	0	0	0	0	0	0	0	0
gene4064	1012	0	0	0	0	0	0	0	0	0	0	0	0
gene4066	945	0	0	0	0	0	0	0	0	0	0	0	0
gene4068	957	0	0	0	0	0	0	0	0	0	0	0	0
gene4071	1079	0	0	0	0	0	0	0	0	0	0	0	0
gene4073	987	0	0	0	0	0	0	0	0	0	0	0	0
gene4075	942	0	0	0	0	0	0	0	0	0	0	0	0
gene4076	945	0	0	0	0	0	0	0	0	0	0	0	0
gene4077	942	0	0	0	0	0	0	0	0	0	0	0	0
gene4078	936	0	0	0	0	0	0	0	0	0	0	0	0
gene4079	918	0	0	0	0	0	0	0	0	0	0	0	0
gene4080	918	0	0	0	0	0	0	0	0	0	0	0	0
gene4081	1016	0	0	0	0	0	0	0	0	0	0	0	0
gene4082	930	0	0	0	0	0	0	0	0	0	0	0	0
gene4085	936	0	0	0	0	0	0	0	0	0	0	0	0
gene4086	933	0	0	0	0	0	0	0	0	0	0	0	0
gene4087	1079	0	0	0	0	0	0	0	0	0	0	0	0
gene4089	948	0	0	0	0	0	0	0	0	0	0	0	0
gene4090	936	0	0	0	0	0	0	0	0	0	0	0	0
gene4092	984	0	0	0	0	0	0	0	0	0	0	0	0
gene4094	924	0	0	0	0	0	0	0	0	0	0	0	0
gene4096	975	0	0	0	0	0	0	0	0	0	0	0	0
gene4097	1061	2	0.234234	0	0	1	0.113119	0	0	0	0	0	0
gene4098	990	0	0	0	0	0	0	0	0	0	0	0	0
gene4099	1011	0	0	0	0	0	0	0	0	0	0	0	0
gene4100	933	0	0	0	0	0	0	0	0	0	0	0	0
gene4101	9785	446	5.66381	349	4.92254	362	4.44017	4724	22.0008	1771	8.81943	2672	14.2815
gene4102	1023	6	0.728803	3	0.404734	5	0.586606	10	0.445466	13	0.619228	11	0.562361
gene4104	1015	0	0	0	0	0	0	0	0	0	0	0	0
gene4105	1125	0	0	0	0	0	0	0	0	0	0	0	0
gene4107	1209	0	0	0	0	0	0	0	0	0	0	0	0
gene4108	960	0	0	0	0	0	0	0	0	0	0	0	0
gene4109	942	0	0	0	0	0	0	0	0	0	0	0	0
gene4111	1097	0	0	0	0	0	0	0	0	0	0	0	0
gene4112	945	0	0	0	0	0	0	0	0	0	0	0	0
gene4113	945	0	0	0	0	0	0	0	0	0	0	0	0
gene4114	960	0	0	0	0	0	0	0	0	0	0	0	0
gene4115	948	0	0	0	0	0	0	0	0	0	0	0	0
gene4116	998	0	0	0	0	0	0	0	0	0	0	0	0
gene4117	960	0	0	0	0	0	0	0	0	0	0	0	0
gene4118	963	0	0	0	0	0	0	0	0	0	0	0	0
gene4119	967	0	0	0	0	0	0	0	0	0	0	0	0
gene4121	927	0	0	0	0	0	0	0	0	0	0	0	0
gene4122	939	0	0	0	0	0	0	0	0	0	0	0	0
gene4123	943	0	0	0	0	0	0	0	0	0	0	0	0
gene4125	939	0	0	0	0	0	0	0	0	0	0	0	0
gene4126	1041	0	0	0	0	0	0	0	0	0	0	0	0
gene4127	1079	0	0	0	0	0	0	0	0	0	0	0	0
gene4128	948	0	0	0	0	0	0	0	0	0	0	0	0
gene4129	951	0	0	0	0	0	0	0	0	0	0	0	0
gene4133	942	0	0	0	0	0	0	0	0	0	0	0	0
gene4134	956	0	0	0	0	0	0	0	0	0	0	0	0
gene4137	992	0	0	0	0	0	0	0	0	0	0	0	0
gene4138	942	0	0	0	0	0	0	0	0	0	0	0	0
gene4141	970	0	0	0	0	0	0	0	0	0	0	0	0
gene4145	942	0	0	0	0	0	0	0	0	0	0	0	0
gene4148	1136	0	0	0	0	0	0	0	0	0	0	0	0
gene4149	979	0	0	0	0	0	0	0	0	0	0	0	0
gene4151	990	0	0	0	0	0	0	0	0	0	0	0	0
gene4153	954	0	0	0	0	0	0	0	0	0	0	0	0
gene4154	942	0	0	0	0	0	0	0	0	0	0	0	0
gene4155	933	0	0	0	0	0	0	0	0	0	0	0	0
gene4156	942	0	0	0	0	0	0	0	0	0	0	0	0
gene4158	936	0	0	0	0	0	0	0	0	0	0	0	0
gene4159	942	0	0	0	0	0	0	0	0	0	0	0	0
gene4162	1343	0	0	0	0	0	0	0	0	0	0	0	0
gene4163	977	0	0	0	0	0	0	0	0	0	0	0	0
gene4164	1147	0	0	0	0	0	0	0	0	0	0	0	0
gene4165	951	0	0	0	0	0	0	0	0	0	0	0	0
gene4167	1223	0	0	0	0	0	0	0	0	0	0	0	0
gene4168	1204	0	0	0	0	0	0	0	0	0	0	0	0
gene4169	939	0	0	0	0	0	0	0	0	0	0	0	0
gene4170	966	0	0	0	0	0	0	0	0	0	0	0	0
gene4171	933	0	0	0	0	0	0	0	0	0	0	0	0
gene4172	1063	0	0	0	0	0	0	0	0	0	0	0	0
gene4174	933	0	0	0	0	0	0	0	0	0	0	0	0
gene4175	939	0	0	0	0	0	0	0	0	0	0	0	0
gene4176	939	0	0	0	0	0	0	0	0	0	0	0	0
gene4177	1109	0	0	0	0	0	0	0	0	0	0	0	0
gene4179	949	0	0	0	0	0	0	0	0	0	0	0	0
gene4180	939	0	0	0	0	0	0	0	0	0	0	0	0
gene4182	1384	0	0	0	0	0	0	0	0	0	0	0	0
gene4183	940	0	0	0	0	0	0	0	0	0	0	0	0
gene4185	957	0	0	0	0	0	0	0	0	0	0	0	0
gene4187	981	0	0	0	0	0	0	0	0	0	0	0	0
gene4190	1102	0	0	0	0	0	0	0	0	0	0	0	0
gene4192	924	0	0	0	0	0	0	0	0	0	0	0	0
gene4196	996	0	0	0	0	0	0	0	0	0	0	0	0
gene4198	1004	0	0	0	0	0	0	0	0	0	0	0	0
gene4199	945	0	0	0	0	0	0	0	0	0	0	0	0
gene4200	981	0	0	0	0	0	0	0	0	0	0	0	0
gene4202	972	0	0	0	0	0	0	0	0	0	0	0	0
gene4203	957	0	0	0	0	0	0	0	0	0	0	0	0
gene4204	945	0	0	0	0	0	0	0	0	0	0	0	0
gene4205	1860	0	0	0	0	0	0	0	0	0	0	0	0
gene4206	2080	0	0	0	0	0	0	0	0	0	0	0	0
gene4209	924	0	0	0	0	0	0	0	0	0	0	0	0
gene4210	936	0	0	0	0	0	0	0	0	0	0	0	0
gene4213	945	0	0	0	0	0	0	0	0	0	0	0	0
gene4214	1125	0	0	0	0	0	0	0	0	0	0	0	0
gene4215	930	0	0	0	0	0	0	0	0	0	0	0	0
gene4216	927	0	0	0	0	0	0	0	0	0	0	0	0
gene4218	942	0	0	0	0	0	0	0	0	0	0	0	0
gene4219	1125	0	0	0	0	0	0	0	0	0	0	0	0
gene4220	933	0	0	0	0	0	0	0	0	6	0.313367	0	0
gene4221	1067	0	0	0	0	0	0	0	0	0	0	0	0
gene4222	933	0	0	0	0	0	0	0	0	0	0	0	0
gene4223	936	0	0	0	0	0	0	0	0	0	0	0	0
gene4225	1020	0	0	0	0	0	0	0	0	0	0	0	0
gene4226	936	0	0	0	0	0	0	0	0	0	0	0	0
gene4227	951	0	0	0	0	0	0	0	0	0	0	0	0
gene4229	1031	0	0	0	0	0	0	0	0	0	0	0	0
gene4231	978	0	0	0	0	0	0	0	0	0	0	0	0
gene4234	945	0	0	0	0	0	0	0	0	0	0	0	0
gene4237	927	0	0	0	0	0	0	0	0	0	0	0	0
gene4238	933	0	0	0	0	0	0	0	0	0	0	0	0
gene4240	957	0	0	0	0	0	0	0	0	0	0	0	0
gene4241	933	0	0	0	0	0	0	0	0	0	0	0	0
gene4242	945	0	0	0	0	0	0	0	0	0	0	0	0
gene4243	1076	0	0	0	0	0	0	0	0	0	0	0	0
gene4244	1135	0	0	0	0	0	0	0	0	0	0	0	0
gene4245	957	0	0	0	0	0	0	0	0	0	0	0	0
gene4246	942	0	0	0	0	0	0	0	0	0	0	0	0
gene4248	960	0	0	0	0	0	0	0	0	0	0	0	0
gene4249	1012	0	0	0	0	0	0	0	0	0	0	0	0
gene4250	1127	0	0	0	0	0	0	0	0	0	0	0	0
gene4251	945	0	0	0	0	0	0	0	0	0	0	0	0
gene4252	1043	0	0	0	0	0	0	0	0	0	0	0	0
gene4253	1112	0	0	0	0	0	0	0	0	0	0	0	0
gene4255	1634	0	0	0	0	0	0	0	0	0	0	0	0
gene4256	1100	0	0	0	0	0	0	0	0	0	0	0	0
gene4257	939	0	0	0	0	0	0	0	0	0	0	0	0
gene4259	951	0	0	0	0	0	0	0	0	0	0	0	0
gene4262	939	0	0	0	0	0	0	0	0	0	0	0	0
gene4263	963	0	0	0	0	0	0	0	0	0	0	0	0
gene4264	1071	0	0	0	0	0	0	0	0	0	0	0	0
gene4265	948	0	0	0	0	0	0	0	0	0	0	0	0
gene4267	972	0	0	0	0	0	0	0	0	0	0	0	0
gene4268	924	0	0	0	0	0	0	0	0	0	0	0	0
gene4269	1063	0	0	0	0	0	0	0	0	0	0	0	0
gene4270	1240	0	0	0	0	0	0	0	0	0	0	0	0
gene4271	1537	0	0	0	0	0	0	0	0	0	0	0	0
gene4272	912	0	0	0	0	0	0	0	0	0	0	0	0
gene4273	936	0	0	0	0	0	0	0	0	0	0	0	0
gene4275	1090	0	0	0	0	0	0	0	0	0	0	0	0
gene4277	1411	0	0	0	0	0	0	0	0	0	0	0	0
gene4279	921	0	0	0	0	0	0	0	0	0	0	0	0
gene4284	957	0	0	0	0	0	0	0	0	0	0	0	0
gene4285	927	0	0	0	0	0	0	0	0	0	0	0	0
gene4286	945	0	0	0	0	0	0	0	0	0	0	0	0
[truncated: 21,573 more rows]

## Sheet: 40h RNA-seq
Gene ID	MA_40_1 FPKM	MA_40_2 FPKM	MA_40_3 FPKM	MC_40_1 FPKM	MC_40_2 FPKM	MC_40_3 FPKM
219150	12.89	10.69	11.77	24.89	26.7	30.32
13666	9.03	6.72	6.56	9.64	8.82	9.13
142688	12.61	17.03	11.37	18.38	16.78	15.35
BGI_novel_G000957	0	0	0.58	4.2	0.45	1.01
217207	11.56	9.87	10.54	9.19	8.87	9.46
246293	1.36	1.64	1.88	4.81	4.62	4.99
52028	2.14	1.64	1.67	3.91	3.48	4.1
67525	3.2	2.32	2.45	6.88	8.64	7.15
54638	11.76	12	14.01	11.39	12	11.05
434215	63.5	59.2	72.99	16.2	17.84	21.89
108888	22.58	22.18	23.25	11.65	13.55	10.51
74376	0.08	0.11	4.37	0.62	0.15	0.53
666723	0	0	0	0	0	0.19
17773	0	0	0	0	0	0.1
12798	193.97	211.09	154.24	238.28	243.76	247.7
66271	16.65	13.69	19.08	14.66	15.88	17.9
66454	3.61	3.7	3.98	1.99	2.77	2.7
16590	15.89	16.2	16.58	39.59	45.15	45.74
56554	0.87	0.31	0.43	0	0.04	0
105244938	0	0.07	0	0	0	0.04
213452	6.62	4.89	5.4	9.01	9.67	10.41
19092	1.32	0.89	0.77	4.47	3.92	3.8
229898	107.87	215.37	102.15	60.34	14.58	11.15
19720	21.88	23.12	25.57	18.37	20.2	20.56
72946	21.32	20.69	21.29	18.41	18.67	21.89
66212	191.76	226.86	220.4	135.79	140.21	116.82
238276	21.51	17.5	11	44.8	42.01	46.95
27084	0	0	0.1	0	0	0
BGI_novel_G000632	0.06	0	0.21	0	0	1.8
73230	8.23	7.7	6.93	4.68	4.08	4.17
BGI_novel_G000336	6.86	22.71	9.53	10.4	16.46	11.45
93670	0	0	0	0	0.09	0
57390	1.6	1.72	0.76	0.07	0	0.32
74477	3.63	3.85	3.53	5.05	6.01	5.89
14729	0.68	1.9	1.48	1.38	1.91	1.57
66586	12.11	14.57	15.22	16.2	12.49	13.82
16410	18.32	18.72	14.4	8.9	9.07	8.58
224530	7.74	5.3	8.05	0.63	0.44	0.61
638262	0	0	0.18	0.13	0.12	0.08
239083	0	0.13	0.06	0	0.1	0
100043235	0.04	0	0	0	0	0
100043772	0.87	0.34	0.62	0.83	0.45	0.77
101055745	0.23	0.41	0.18	0.73	0.64	0.48
626848	5.68	5.74	8.07	7.4	6.57	7.4
52055	8.19	6.85	7.31	7.71	9.51	10.64
15874	0.16	0.11	0.21	0.6	0	0
18647	5.12	4.56	3.73	13.37	13.04	15.36
20962	0.05	0.23	0.33	0.69	0.05	0.23
242286	0	0	0.07	0	0	0.4
72486	2.16	1.65	1.85	3.32	3.61	2.84
27275	7.91	12.36	12.28	9.35	8.67	7.49
99982	20.35	21.18	19.55	22.88	22.39	21.55
231050	13.8	13.81	14.79	18.86	23.22	19.16
626391	0.99	0.58	0.81	0.78	0.86	0.94
BGI_novel_G000738	0.33	0.31	0.4	0.56	1.02	0.94
235132	2.89	2.6	3.61	5.98	6.36	6.1
54201	1.99	2.38	1.8	2.95	3.22	3.18
382252	3.27	3.17	3.88	3.81	4.01	3.81
238393	97.22	159.33	71.53	20.23	3.64	2.47
11798	21.22	20.2	23.29	24.25	25.4	23.02
20873	1.65	1.43	1.62	2.76	1.89	1.71
230753	38.38	26.14	28.61	38.05	38.1	41.07
109254	1.13	0.89	1.89	0.37	0.02	0.27
383619	3.05	3.16	2.58	4.08	3.53	2.97
70549	0.73	0.37	1.12	4.1	4.41	5.27
216971	8.05	7.33	6.65	7.66	8.24	8.11
66241	13.9	9.11	9.38	28.48	29.21	27.35
105246618	0	0.03	0.02	0.1	0	0.04
72948	0.49	0.53	0.79	5.44	4.83	7.04
21881	79.56	69.58	76.99	77.44	53.43	56.62
257632	12.64	15.16	11.44	2.63	2.2	1.54
66230	33.51	33.64	38.7	30.75	39.74	24.35
11651	108.27	101.32	107.17	98.93	104.33	99.21
19727	5.4	5.62	4.98	6.54	5.56	7.31
192156	27.21	32.48	26.84	10.56	9.93	9.29
74011	0.94	2.35	2.16	4.18	4.17	4.21
432555	6.35	9.94	5.73	6.04	2.34	2.58
64051	0.32	0.1	0.18	0.44	0.71	0.66
27274	0.41	0.22	0.21	2.34	1.85	2.52
327987	7.49	6.55	7.74	7.53	7.37	7.3
239691	27.07	30.51	18.53	81.68	99.11	90.71
29849	0	0	0	0	0	0.11
19165	11.58	9.47	8.66	15.29	16.99	18.62
14419	1.1	1.79	1.19	0.9	2.93	1.89
12028	136.42	221.53	169.64	75.78	71.14	64.51
72123	21.23	19.69	18.9	12.62	11.39	12.29
216616	8.73	6.63	10.96	62.98	68.17	62.77
384198	6.72	4.29	6.35	10.08	9.57	8.82
210009	5.46	5.44	6.08	3.94	4.38	3.78
434223	6.83	6.71	6.04	6.5	3.3	2.98
57753	5.72	5.87	7.9	3.36	3.71	3.45
20983	0	0	0.03	0	0	0
13661	12.38	12.63	12.91	8.91	6.2	7.75
269682	10.45	8.55	10.28	8.6	9.29	9.39
22355	0.6	0.43	1.07	5.84	6.4	4.91
BGI_novel_G000004	0	0	0.07	0	0.95	1.01
20716	352.87	263.47	721.08	52.92	41.59	45.21
100041194	5.88	4.34	4.81	6.42	6.26	10.63
320802	7.28	5.47	4.95	8.92	8.79	7.25
71131	1.53	1.46	1.58	1.83	1.93	1.98
70503	3.32	1.75	3.65	8.36	6.51	6.21
BGI_novel_G000932	25.45	0	6.35	26.04	0	1.09
214951	1.48	2.02	2.32	5.9	4.88	4.82
66129	6.41	6.16	5.37	19.12	20.77	22.41
73191	0	0	0	0.07	0.11	0.18
76293	22.54	16.38	12.47	431.14	512.45	236.46
16527	2.06	0.77	1.52	16.11	15.74	17.09
12262	33.96	26.65	35.02	75.64	43.6	47.08
22227	0.03	0	0	0.23	0.16	0
19252	426.43	405.84	467.51	191.45	184.56	299.6
320022	0	0	0.14	0	0.09	0
68001	34.18	42.31	38.33	41.99	42.94	38.45
208151	0.02	0	0.01	0	0	0.02
74012	9.57	9.64	8.28	5.85	5.58	5.41
108089	12.44	9.59	9.65	36.57	36.43	35.42
272009	0.17	0.11	0.07	0.02	0.02	0
50875	47.83	44.64	46.07	57.07	56.91	52.8
16716	0.18	0.16	0.13	1.46	1.2	1.25
66962	7.37	5.2	5.59	9.49	9.06	8.54
58520	16.51	15.52	15.63	24.31	26.8	19.19
BGI_novel_G000577	1.9	4.3	2.41	3.25	1.96	2.38
100504491	3.34	2.71	3.3	8.35	6.98	7.06
98682	8.37	8.82	7.53	13.26	12.4	12.86
BGI_novel_G000930	6.3	0	2.94	4.59	0	0.65
217138	59.39	55.88	58.25	57.09	61.5	56.78
246228	2.02	2.78	4.72	5.19	5.38	5.49
12565	0.02	0	0.1	0.01	0	0
320997	2.06	3.5	4.05	1.84	2.95	2.27
224860	4.62	4.31	4.11	3.23	4.6	2.79
619329	7.78	6.9	6.67	3.08	2.05	3.35
67704	82.26	111.06	99.69	98.1	103.41	95.56
14065	0.09	0.16	0.5	0.36	0.46	0.42
394430	0	0	0	0.04	0	0
232174	1.51	0.88	1.5	7.03	9.92	11.35
13196	9.98	8.3	8.87	11.3	10.39	10.89
70350	58.77	81.63	69.53	23.92	20.94	21.63
268752	7.65	5.88	6.79	6.01	6.17	6.55
213011	0.6	0.42	0.34	1.53	0.75	0.76
217666	2.36	1.99	3.12	3.06	2.41	2.66
434341	34.34	53.15	36.45	24.75	12.39	11.66
230597	6.52	5.77	5.71	7.07	9.1	7.89
320091	0	0	0	0.05	0.07	0
330188	0.38	0.25	0.11	0.07	0.05	0.08
102657	3.74	3.93	1.35	3.14	2.15	2.66
241732	1.89	1.3	1.08	3.43	2.37	2.24
68612	4.67	5.69	9.79	8.69	7.95	4.18
13589	65.99	61.33	69.97	50.99	41.91	44.71
228026	4.76	4.88	5.03	9.53	7.16	7.77
381974	0	0	0.02	0.17	0	0
100042267	0	0	0	0	0.12	0
56774	29.83	33.29	17.55	17.11	16.75	17.18
211151	23.25	28.04	27.77	42.4	40.91	35.63
BGI_novel_G000856	0	0	0.14	0.25	0.07	0.09
114128	19.64	25.08	22.38	33.19	33.04	33.21
320027	0.08	0.1	0.14	0.46	0.16	0.28
BGI_novel_G000588	2.55	1.84	3.62	3.88	5.51	4.43
71373	1.59	0.91	1.17	1.23	0.76	1.19
319262	3.81	3.31	3.29	2.79	3.1	4.21
66404	49.08	51.16	45.87	44.17	49	45.01
74018	5.07	4.72	5.42	4.01	4.59	4.56
56274	6.77	8.26	7.61	9.27	8.1	7.58
269966	14.78	13.92	13.48	10.44	10.15	11.57
75799	0.73	0.9	0.21	1.94	2.32	1.27
100038657	0.07	0	0.26	0.08	0	0
26367	0.24	0.32	0.28	0.35	0	0.06
238333	0.14	0.16	0.39	0.44	0.1	0.42
BGI_novel_G001059	4.85	0.26	4.97	1.47	1.19	2.16
140497	11.28	8.82	7.77	13.26	8.89	10.25
23983	211.21	259.27	276.62	166.57	171.47	178.52
100502950	0.51	0.04	0.32	0.78	0.37	0.77
217154	0.31	0.12	0.4	0.68	0.48	0.68
67636	6.14	5.69	6.1	14.09	11.06	10.19
75219	3.45	3.23	3.25	6.46	5.23	5.62
320181	1.74	1.65	1.2	0.91	1.38	0.89
66496	38.68	38.06	51.17	88.77	96.92	87.85
11754	0.23	0.11	0.26	4.61	1.15	1.72
208117	2.5	2.38	2.59	3.31	3.24	3.35
66044	5.84	5.24	6.07	12.04	12.26	15.4
68259	3.92	3.45	4.04	6.78	5.49	4.79
380629	12.82	13.63	14.76	24.28	21.86	24.83
17022	1.25	0.92	1.05	4.51	1.84	3.88
238726	1.29	2.44	1.34	5	3.37	3.01
64379	0	0.03	0	0	0	0
75785	8.17	6.22	11.16	17.82	18.1	17.77
232431	237.21	192.06	168.83	332.57	342.92	343.35
13603	1.06	0.51	1.14	0.83	1.11	1.2
104099	23.56	20.25	17.3	18.24	17.6	19.05
58212	0	0.01	0	0.03	0.01	0.01
627626	0.01	0	0	0.02	0	0.01
80883	0	0	0.02	0	0	0.07
224648	1.39	0.61	2.25	1.88	1.28	2.79
12983	79.79	77.78	65.49	12.47	10.29	11.37
11500	0	0	0	0.07	0.27	0.08
57248	197.47	328.52	126.91	18.96	10.64	9.62
238405	0	0.06	0	0.07	0.02	0
227615	17.49	13.27	12.35	23.66	24.5	20.39
73032	0	0	0	0	0	0.31
103284	13.81	12.77	15.76	11.16	11.2	10.39
19227	0.32	0	0.37	0.67	0.32	0.73
546729	0	0.1	0	0	0	0
224703	8.12	5.6	13.11	16.35	27.36	16.54
321019	0.86	0.8	0.48	1.5	1.65	1.21
243983	8.67	7.59	9.95	6.71	5.4	7.15
78655	30	37.87	43.01	28.14	25.33	26.29
72999	17.72	15.49	16.04	20.93	20.66	19.91
12334	76.66	67.33	51.84	86.39	83.91	84.45
78267	7.32	8.78	8.84	32.82	40.58	36.91
51813	7.77	8.2	8.99	10.47	9.86	7.68
27403	19.21	16.54	19.31	13.13	12.73	12.82
74359	1.45	1.58	2.01	3.35	3.55	2.13
74256	6.1	7.49	5.6	6.66	6.07	5.84
252875	4.92	3.83	5.51	5.38	5.33	4.3
78593	0.41	0.27	0.33	0.19	0.12	0.07
56360	28.46	27.74	23.2	19.88	20.24	16.83
224697	14.17	7.9	10.73	68.05	89.23	81.31
100042424	0.06	0.05	0.03	0.05	0	0.03
18595	45.36	24.85	28.41	45.88	49.37	47.22
100135657	0	0	0	0	0	0.27
70747	13	9.79	12.99	41.17	42.1	42.68
70527	12.02	8.79	8.4	12.34	10.45	9.47
11615	0.12	0	0	0	0	0.06
239611	0.04	0.02	0.13	0.04	0.1	0.09
235431	8.51	6.89	6.99	21.28	21.91	20.27
100503353	0.57	0.61	0.97	1.96	0.93	1.49
69129	6.24	4.42	4.81	7.61	6.46	4.43
217698	0	0	0.11	0	0	0
414872	5.18	4.64	4.62	6.49	6.43	7.01
BGI_novel_G000709	4.73	5.88	4.49	4.53	5.12	3.31
67197	46.43	54.05	55.25	60.23	67.04	50.93
216527	26.27	26.54	27.58	26.15	24.43	25.79
BGI_novel_G000306	22.95	28.42	24.09	43.04	31.86	30.39
67367	11.53	12.94	14.34	14.95	16.9	15.14
108161	0.13	0	0	0.04	0	0
227746	6.61	5.2	5.3	5.29	6.55	4.75
56710	1.1	0.73	1	1.29	0.78	1.02
27398	35.14	26.68	26.38	31.32	31.93	29.12
227059	11.24	9.51	11.85	6.36	6.67	7.07
74490	9.33	12.51	11.97	1.34	1.6	1.25
18577	2.35	2.27	2.31	5.24	5.29	6.01
100043332	6.34	8.26	5.69	7.23	6.79	5.08
29861	0.23	0.25	0.52	0.82	0.41	0.58
14758	14.66	13.42	15.36	17.61	16.75	13.95
228875	23.27	23.8	23.79	19.89	20.84	18.32
11964	30.84	26.47	28.68	31.64	32.45	29.5
224105	25.29	24.74	24.51	21.04	19.99	20.66
382073	11.69	11.26	9.22	11.16	11.94	13.04
384059	0.39	0.09	0.07	1.23	1.78	1.39
BGI_novel_G000801	1.39	0.96	0.1	1.04	0.9	0
239760	0	0	0	0	0	0.12
67991	3.96	3.66	3.6	7.18	6.56	7.64
319670	0.67	0.53	0.39	1.07	0.98	1.08
239647	7.88	5.76	5.18	13.72	15.01	13.86
20890	0.17	0.03	0	0	0	0.03
30841	5.25	5.08	6.14	7.55	6.63	7.08
68026	2.36	2.62	4.74	3.17	2.7	1.43
319239	0.09	0	0	0	0	0
100042295	0.23	0.08	2.25	0.73	0.72	0.81
212937	9.32	9.17	7.41	6.25	3.71	3.89
56367	13.67	16.18	17.07	23.04	20.1	18.72
320795	38.22	33.63	33.33	38.46	39.74	41.9
75657	0	0	0.03	0	0	0
BGI_novel_G000226	2.66	4.95	3.63	4.94	6.87	2.74
16834	17.18	15.45	14.99	18.42	18.53	19.66
21402	72.39	94.5	106.78	139.91	144.86	118.63
654818	0.02	0	0.08	0.08	0.39	0.22
383348	0	0	0	0	0.08	0.04
58237	7.33	4.33	9.19	41.52	51.55	44.41
72821	0.27	0.14	0.24	0.39	0.06	0.27
279653	0.67	0.55	0.46	0.5	0.62	0.59
320534	8.72	7.93	7.18	6.81	6.38	6.21
67466	9.02	9.48	9.58	13.85	13.28	12.98
BGI_novel_G000609	4.07	2.27	3.17	2.82	3.07	3.48
22409	0.08	0	0.82	0.08	0	0.3
66482	11.85	10.25	8.93	11.94	11.58	10.76
67706	21.47	27.83	25.14	21.65	16.16	20.01
BGI_novel_G000387	0	0	3.16	0	0	2
171580	16.76	11.09	9.16	13.86	15.37	14.28
54194	7.82	10.77	11.67	18.37	17.57	24.52
380855	2.21	2.94	2.59	2.96	2	1.49
503610	69.89	76.9	73.71	53.05	53.59	53.77
216131	17.35	13.61	16.56	13.47	14.42	15.19
109731	6.01	5.49	5.16	18.67	16.48	18.03
17219	10.8	7.58	10.32	13.1	11.12	9.95
71941	7.17	8.06	8.14	11.95	11.71	11.34
69126	54.86	87.4	75.75	47.76	52.42	39.5
226041	0.8	0.65	1.24	5.43	5.22	5.86
69481	0	0.22	0	0.71	0.49	0
BGI_novel_G000855	0.7	0.13	0.59	0.14	0.22	0.2
230612	0.59	0.44	1.58	0.33	0.04	0.31
20196	74.33	94.51	66.18	74.43	76.91	70.49
66113	0.03	0	0	0	0	0
19328	51.09	51.51	45.89	79.49	82.77	82.26
18348	0	0	0	0	0.11	0
18007	3.59	1.56	3.43	12.57	13.56	11.91
69623	1.61	1.3	1.43	1.61	1.98	1.97
110789	0.27	0.28	0.26	0.8	1.01	0.33
107885	11.22	14.77	13.83	12.12	11.01	9.94
78767	0.34	0.14	1.05	0.6	1.09	0.62
12229	7.17	5.19	6.6	4.16	3.62	3.1
77305	21.64	23.12	22.87	27.1	29.21	26.8
232035	3.08	1.36	1.69	3.12	2.99	2.93
434204	18.42	16.68	15.27	12.86	12.63	12.25
18491	2.62	1.04	2.29	0.34	0.27	0.32
209232	0	0	1.06	0	0	0.27
76974	29.76	32.42	40.93	7.13	9.69	8.04
209239	2.31	1.34	4.23	0.91	0.61	1.6
22289	6.98	5.65	7.12	10.92	10	10.23
246229	2.28	2.43	2.2	4.44	5.83	3.09
320974	2.59	1.01	1.96	8.96	11.18	12.62
67238	16.41	15.39	22.41	20.86	19.23	19.06
67207	6.05	7.49	5.77	5.78	7.57	5.33
13383	20.46	21.29	21.73	20.49	20.47	19.6
101502	30.89	38.84	37.72	29.56	29.24	32.44
751864	4.27	4.35	7.17	2.51	2.05	2.03
83946	3.27	3.18	3.35	4.84	4.31	4.02
71684	12.88	17.53	12.99	16.92	12.76	11.71
56043	5.44	4.92	5.29	8.24	8.17	6.48
69852	2.35	1.06	1.01	1.19	0.9	1.07
17350	4.22	5.4	4.68	4.58	6.83	4.61
67020	8.15	5.39	4.76	12.38	15.4	16.2
27410	53.04	37.07	40.09	78.21	82.4	100.92
74035	14.03	12.28	15.49	10.94	9.81	10.65
BGI_novel_G000581	0	0	0	0	0.57	0.07
13038	6.17	3.36	7.48	14.3	12.13	11.79
19065	0.08	0.03	0	0	0	0
107939	14.58	12.45	13.22	12.16	13.5	13.98
56809	7.48	8.33	7.84	4.84	5.05	5.49
BGI_novel_G000623	8.25	31.28	21.26	36.02	19.65	5.59
243862	0.08	0.69	0.36	0	0	0.05
66104	0.05	0	0	0.73	0.19	0
12821	0.04	0	3.09	1.74	1.65	2.63
77569	20.49	15.52	17.6	108.84	119.24	125.23
97484	18.37	15.53	19.79	19.52	16.83	20.15
72361	5.94	4.64	12.87	6.53	8.5	9.97
66972	5.17	2.05	3.71	16.86	17.91	21.04
70439	27.47	35.55	34.47	25.5	27.75	25.83
71903	0.08	0.11	0.62	0	0	0.22
15242	8.55	7.9	6.42	12.32	17.76	13.48
67534	7.06	6.41	7.4	6.32	7.15	7.25
102641068	0.08	0.22	0.13	0.17	0.28	0.68
13593	0.1	0.03	0.07	0.13	0.01	0.11
20022	47.33	53.39	47.44	53.55	50.23	47.02
56187	15.41	14.83	14.25	15.97	13.25	17.15
216976	0.06	0.1	0.08	0.25	0.05	0.12
12909	17.55	19.4	19.48	14.56	12.69	13.94
20661	16.43	9.05	14.94	52.17	54.29	61.59
208748	16.63	11.49	13.21	20.03	17.12	18.35
78923	1.38	0.92	1.24	0.45	0.5	0.57
17140	0	0	0	0	0.18	0
69277	0.77	0.91	1.04	0.13	0.54	0.59
57258	3.95	2.84	3.16	3.3	3.79	2.82
30056	9.21	11.96	16.18	8.95	9.67	7.66
17684	21.4	20.78	24.73	41.88	39.49	50.92
11552	0.01	0.06	0.06	0.08	0.02	0.01
226169	19.04	17.52	19.57	7.9	8.34	9.42
241289	1.58	1.6	1.57	2.75	2.95	3.05
22248	23.94	17.27	19.46	21.47	24.33	18.5
75772	0.03	0.02	0.08	0.52	0.26	0.5
16149	923.02	1323.98	625.89	1466.84	1164.89	1278.51
66755	0.06	0	0.07	0	0	0.03
BGI_novel_G001141	0	0.44	0.54	0.97	1.86	0.45
67914	12.3	10.87	15.94	19.94	20.53	16.4
20163	36.88	41.66	42.73	68.21	65.06	61.95
70604	4.77	5.99	5.49	6.58	7.35	7.11
99662	0.02	0	0.03	0.02	0	0.04
BGI_novel_G001005	1.45	0.78	2.34	0.71	0.92	0.6
84505	9.1	8.43	7.92	10.77	10.82	10.4
13641	25.46	21.68	23.15	64.5	57.59	69.8
76668	1.08	1.5	1.81	3.75	2.5	3.24
229877	24.06	23.73	22.32	17.97	17.61	17.39
109697	0	0	0	0.1	0.06	0
66787	6.61	8.72	8.46	7.73	7.83	7.94
63955	3.86	4.91	5.13	8.7	10.72	11.69
68051	38.48	49.12	47.57	32.06	31.77	28.87
76375	3.48	5.04	4.32	4.2	4.77	4.25
626316	0.12	0	0.25	0.09	0.02	0
268949	0.15	0.16	0.13	0.62	0.43	0.68
218544	0.77	0.37	0.9	2.74	2.92	3.02
76088	7.86	5.9	7.65	9.98	9.3	10.46
67956	47.01	57.08	58.79	26.58	27.22	26.79
27219	0.25	0.19	0.09	0	0.2	0.02
110891	0.15	0.12	0.14	0.14	0.24	0.21
271711	0	0.03	0.02	0	0	0
109637	1.38	0.54	0.84	2.3	1.37	2.04
63873	14.74	24.02	15.91	4.29	4.46	3.74
231151	10.72	8.59	11.38	10.28	8.86	10.06
11475	36.55	23.17	35.2	91.65	67.84	55.8
19354	80.29	70.25	66.14	23.06	19.36	15.76
102637806	0.09	0.07	0.06	0	0	0
381921	36.12	32.29	32.7	53.76	61.24	69.8
16772	0.12	0.37	0.21	0.39	0.5	0.5
BGI_novel_G000380	3.05	2.38	3.68	6	5.53	4.36
333315	0.01	0	0.04	0.01	0.05	0.01
69104	8.52	9.92	11.05	5.63	5.38	5.09
30945	30.29	23.02	25.75	17.65	17.7	18.02
226421	1.51	1.02	1.18	3.37	3.16	3.96
75612	93.33	77.61	66.72	71.98	63.52	66.81
231858	6.09	6.27	4.17	8.54	9.28	10.24
328019	0	0	0	0	0	0.19
319455	0	0	0	0	0.06	0.02
68566	0	0	0	0	0.17	0.11
18761	2.33	1.38	1.93	4.49	4.8	4.12
74407	1.96	2.21	2.41	5.76	4.58	4.82
226182	3.38	3.21	2.98	3.28	4.19	3.79
16561	13.13	10.59	12.37	24.18	20.82	22.36
26920	13.32	8.83	10.95	11.28	11.79	10.33
22364	3.99	4.56	2.51	27.32	39.77	23.82
56524	12.93	12.82	16.6	8.02	5.52	5.52
67223	20.91	27.94	29.12	8.74	8.85	10.95
234839	46.98	52.79	50.14	37.33	41.82	44.7
14359	25.2	37.88	45.39	26.26	26.98	26.62
218490	268.54	360.44	334.44	278.36	273.52	223.15
BGI_novel_G000450	0	0	0	0.43	0	0
22145	39.83	40.31	49.66	23.27	19.03	22.5
66890	57.04	58.1	61.7	46.33	44.69	45.74
140482	9.18	8.64	9.71	20.45	19.22	19.68
BGI_novel_G000236	0.24	0.03	0	0.13	0	0.18
68106	16.65	15.6	17.38	18.87	22.51	16.79
380916	11.57	10.8	9.14	12.56	11.22	15.38
78100	11.39	15.38	14.06	15.22	15.73	11.89
18483	10.93	8.06	8.1	20.33	23.32	20.94
17535	3.48	2.99	3.32	2.79	3.14	2.85
109900	16.2	14.43	11.14	15.77	17.18	14.13
286940	36.26	46.12	38.04	14.06	13.72	18.92
56844	23.13	22.78	23.46	21.9	25.83	22.1
225638	0.23	0.49	0.83	0.17	0.07	0.09
171286	0.72	0.47	0.83	0.12	0.03	0.36
13522	2.2	2.24	2.57	5.36	6.11	4.67
230577	1.45	1.17	1.14	1.88	1.92	2.13
BGI_novel_G001188	0.62	0.07	0.26	1.5	1.89	1.5
338363	2.52	1.18	1.11	3.31	3.69	2.87
54131	42.55	58.14	54.37	54.85	56.95	53.12
245525	0.02	0.02	0	0.09	0	0.09
18782	0.31	0	0.11	1.59	1.16	1.15
69940	12.96	13.08	11.08	11.14	10.19	9.52
22367	7.57	5.72	5.16	11.82	9.75	7.47
76571	0.9	0.53	0.57	1.45	2.05	1.09
66993	4.96	3.24	7.42	12.8	10.3	12.76
23825	89.63	105.09	115.47	87.85	92.18	79.03
72074	0.02	0	0	0	0.05	0
109658	23.15	20.94	23.03	24.55	24.56	25.44
76479	22.44	26.79	24.8	23.76	23.71	19.75
56351	68.2	123.61	142.63	75.11	70.52	65.28
70024	2.1	2.03	1.38	0.83	0.57	0.84
67863	35.74	35.54	32.36	46.18	41.55	35.08
229363	8.97	7.08	7.96	7.4	6.76	5.36
103841	11.79	8.08	9.6	21.07	22.49	20.3
67936	15.14	16.61	19.45	8.98	7.78	9.61
110213	518	562.06	436.35	527.89	524.18	508.96
76041	4.05	2.95	2.46	3.56	4.21	4.29
70152	22.1	22.94	28.41	338.06	347.47	432.51
80749	0.78	0.81	0.85	1.46	1.46	1.49
381438	0.4	0.43	1.02	3.02	4.09	3.44
19045	168.58	189.46	179.72	180.63	174.94	168.76
234069	12.68	13.32	11.95	13.02	13.01	13.87
277010	76.02	51.61	44.17	73.87	91.63	100.46
22376	16.57	12.42	13.71	7.5	5.91	5.81
56727	0	0	0.04	0	0	0.05
68737	2	2.15	1.98	2.25	2.56	2.53
277744	0	0	0.05	0	0	0
56190	14.23	15.02	16.18	12.26	11.33	12.73
26432	5.25	7.18	6.86	17.5	16.18	18.02
21771	17.18	15.37	15.16	8.07	7.42	9.63
673094	722.15	928.9	771.23	857.55	975.4	1056.06
74776	9.9	11	12.22	24.3	23.95	17.15
71030	0	0	0	0.06	0.04	0.05
56516	29.13	32.47	32.09	25.43	27.49	25.89
BGI_novel_G001181	0	0.16	0.37	0.66	1.03	1.6
226251	17.69	10.84	15.15	28.6	30.5	30.93
71481	11.59	15.04	9.94	2.59	2.43	2.88
14613	3.02	2.89	2.74	13.65	14.74	15.7
77371	5.07	3.9	4.61	4.76	3.6	3.43
59014	37.76	36.13	39.22	17.26	19.79	18.36
50926	52.33	44.26	45.15	64.33	60.01	51.48
12371	6.42	4.82	5.44	7.94	8.36	7.66
66821	4.11	3.39	4.18	4.09	2.74	4.51
77505	1.19	1.49	1.29	1.64	1.56	1.58
668310	0.02	0.08	0.07	0.19	0.09	0.23
666528	0.02	0	0	0.01	0	0.09
68126	3.59	2.32	3.59	10.33	7.35	7.95
239743	22.97	21.69	18.22	5.9	6	4.06
BGI_novel_G000659	1.21	1.61	1.9	1.19	0.84	0.72
18008	32.73	24.82	21.24	25.97	31.61	31.33
668742	0.06	0	0	0	0	0
56464	1.24	1.72	2.08	13.44	17.03	15.1
107895	4.99	3.19	3.88	5.26	5.06	4.88
230234	4.44	4.22	4.47	4.94	3.39	3.19
13858	17.47	14	16.15	30.24	30.39	23.77
109359	12.52	12.48	12.26	12.44	11.84	11.88
194856	0.16	0	0	0	0	0
101533	0.18	0.13	0.92	0	0.18	0.45
235040	20.59	18.28	25.15	21.79	23.62	19.02
24102	0.58	0.15	1.74	0.22	0	0.77
16523	4.93	4.96	7.32	4.11	3.84	4.14
67763	27.7	27.27	24.56	35.77	40.89	38.81
12862	9.87	16.53	41.4	33.5	24.98	16.31
66180	10.19	10.39	11.12	22.65	23.74	22.44
56790	18.27	17.56	19.12	24.8	26.64	26.35
12387	256.95	235.46	263.75	237.9	249.83	247.51
69579	2.88	2.28	0.91	3.85	5.08	5.32
110794	4.61	4.27	4.02	0.22	0.09	0
68475	43.49	46.45	42.54	51.52	50.86	47.16
60599	10.32	9.56	9.43	22.44	16.58	16.02
268515	1.96	1.19	1.63	3.9	3.88	4.88
12799	20.15	20.31	17.29	27.07	26.44	22.45
18193	12.48	9.29	11.04	11.77	12.98	13.14
14583	21.27	19.38	20.42	15.5	12.83	14.68
20317	8.96	5.18	7.17	26.25	19.74	20.05
15505	22.42	93.04	128.79	24.13	36.16	32.8
BGI_novel_G000876	0.15	0.58	0	0	0	0.36
BGI_novel_G000321	0.21	0.65	0.14	0	0	0
67978	5.42	3.19	4.59	7.87	7.52	6.72
20856	1.57	1.29	1.69	1.44	1.62	1.19
234673	0.25	0.24	0.76	0.85	1.08	1.21
282619	10.57	13.74	32.52	10.76	13.93	24.33
15407	0.02	0	0.08	0.08	0.02	0
23948	0.82	0.94	0.67	1	1.02	1.01
12380	31.04	28.09	29.97	25.27	23.26	25.07
66627	10.65	10.64	11.83	15.13	16.23	13.2
15161	13.45	11.64	13.25	12.72	13.63	16.22
16796	139.55	113.74	95.63	81.02	84.08	81.99
14294	0.04	0.12	0.3	0	0	0
232164	14.9	12.61	12.82	15.94	15.2	16.99
268807	0.67	0.73	2.09	1.32	1.51	0.96
382231	0	0	0	0.07	0	0
574418	0.82	0.85	0.76	1.52	1.13	1.4
75811	0	0	0	0	0.14	0
215900	30.62	63.41	17.81	8.24	1.19	2.98
75619	2.9	4.46	4.24	4.2	3.65	3.5
81845	15.21	20.09	15.52	13.53	14.72	15.01
20766	0	0	19.77	0	0	12.55
64424	3.72	4.17	4.16	1.13	1.72	1.84
213439	0.17	0.07	0.04	0.5	0.55	0.33
50887	6.97	6.49	6.41	15.89	14.03	11.25
17920	4.56	3.14	3.77	13.29	14.09	15.49
381668	20.48	20.8	21.2	24.38	25.01	26.27
BGI_novel_G000408	0	0.16	0	0	0	0
17069	724.01	832.09	669.17	877.66	686.38	701.87
104418	42.47	32.94	29.03	51.44	59.65	72.93
231532	2.53	1.68	2.6	9.51	7.02	8.94
11848	290.86	283.55	286.29	267.57	255.01	241.95
78240	0.1	0	0	0	0	0
59092	16.78	15.37	14	20.99	22.29	22.39
76872	0.33	0.37	0.36	0.38	0.37	0.34
15199	3.81	4.39	6.5	13.52	15.1	17.52
654470	4.79	3.67	3.23	7.65	7.93	7.51
19663	80.85	96.82	81.99	93.38	100.64	111.64
67383	8.75	9.99	13.65	11.2	9.57	13.38
78560	6.54	5.2	5.97	15.48	15.5	16.84
100043125	0	0	0	0.81	1.94	0
74470	0.27	0.27	0.18	0.92	0.53	0.82
114873	0.01	0.03	0.03	0.13	0.08	0.07
22390	3.18	2.69	2.59	7.61	7.46	9.83
20290	0	0	0.12	0.28	0	0
22759	1.87	1.25	2.29	1.74	1.53	1.44
30937	8.29	5.24	11.36	15.89	15.45	12.95
104318	62.16	63.47	70.69	49.39	54.49	51.83
22003	149.81	154.2	369.35	265.68	204.46	195.47
17868	0.82	0.44	0.79	3.63	0.87	0.16
100502698	8.9	8.27	8.13	11.87	13.73	13.08
58172	6.98	6.96	7.19	11.76	12.1	12.84
18038	12.48	11.25	11.69	10.04	9.85	11.15
66308	14.12	15.6	13.94	17.51	14.49	20.51
66912	15.1	13.46	16.78	18.59	13.85	13.46
BGI_novel_G000761	33.92	15.44	31.76	235.56	271.28	254.87
73010	0.03	0	0	0	0	0
104303	95.05	91.13	97.48	104.26	83.16	79.44
BGI_novel_G000026	7.12	6.18	3.59	7.04	6.21	5.02
67784	21.3	18.87	19.16	19.38	31.14	32.54
98685	11.29	15.61	17.22	18.36	18.53	17.29
66887	24.02	22.71	24	35.76	29.22	26.28
22184	12.77	13.72	15.62	10.81	10.51	11.96
74918	1.97	2.11	3.49	5.92	5.36	4.15
66442	1.28	1.15	1.5	2.67	2.34	1.45
238673	3.67	2.6	4.26	8.54	7.85	7.06
18552	7.59	4.67	5.09	3.79	4.25	5.13
100039815	0.49	0.66	0.37	0.38	0	0
56294	14.43	13.45	12.19	14.88	14.57	16.49
106344	4.64	2.58	3.78	4.72	4.15	3.53
434179	0.57	0.64	0.35	1.72	1.65	2.06
338370	0.02	0	0.03	0.02	0.01	0.05
21899	5.22	4.73	5.62	0.74	1.13	0.75
17237	43.94	30.13	30.35	34.72	34.67	39.48
74666	0.2	0.23	0	0.38	0.28	0.24
BGI_novel_G000016	0	0	0	1.56	2.53	0
30955	4.37	2.69	2.84	2.6	1.79	1.3
67712	38.34	44.77	39.86	14.07	16.45	15.79
381801	27.79	21.77	26.54	14.76	13.99	16.89
100737	3.09	2.46	3.51	6.34	6.05	5.4
57875	26.02	49.8	31.16	9.52	10.71	0
12557	0.16	0	0.29	0.15	0.19	0.01
12560	1.73	0.81	2.02	0.67	0.69	0.75
16005	0.89	0.34	0.14	1.01	0.55	0.81
56529	53.06	63.36	63.84	52.54	56.2	45.47
22127	0	0.06	0.19	0.39	0.2	0.14
109075	16.66	18.66	12.81	13.1	13.13	13.22
53897	7.97	5.72	7	10.51	11.28	9.94
216197	54.95	46.79	45.87	19.48	21.05	18.65
15559	0.21	0.23	0.17	0.23	0.7	0.31
241915	5.19	4.1	5.55	7.65	7.61	7.84
67582	3.78	4.78	3.41	6.06	4.16	4.03
106957	8.43	9.5	9.06	10.96	10.54	10.21
13488	0	0.03	0.04	0	0	0
22697	7.59	7.99	7.28	10.06	9.92	9.77
12468	82.25	109.28	117.68	68.93	68.37	61.28
73162	10.61	8.16	10.64	10.39	11.39	12.13
68346	3.17	2.75	2.31	6.11	7.16	6.54
13505	0	0	0.5	0	0	0.42
224111	3.2	3.15	3.22	5.59	5.47	5.13
103213	13.08	11.54	10.03	10.26	9.24	8.61
26380	0	0	0.14	0.1	0	0.01
69717	0.23	0.51	0.24	0.7	0.3	0.63
14073	3.1	2.36	2.34	10.64	11.68	10.11
67621	0.76	1	0.78	2.15	2.31	1.72
211961	0.03	0.05	0.02	0.03	0.05	0.12
12572	3.59	3.25	3.84	4.56	4.99	5.05
223927	0	0.06	0	0	0	0
71889	35.62	37.75	33.13	26.18	26.84	32.83
19660	0.09	0.77	7.55	2.64	1.82	2.23
67665	18.65	15.97	19.71	19.53	19.19	20.03
76282	4.16	5.85	7.61	29.55	29.86	26.58
BGI_novel_G000418	3.49	2.29	3.28	2.16	4.81	4.59
15356	39.93	35.58	32.68	36.79	36.26	35.96
79456	0.37	0.53	0.64	1.03	0.75	0.66
76897	0	0	0	0.11	0.11	0.05
11692	23.78	30.77	22.66	9.72	12.01	10.12
68188	27.89	28.79	33.42	29.04	28.85	29.91
76947	3.81	5.64	4.27	4.45	2.37	3.13
245671	0.31	0.27	0.32	0.9	0.73	0.79
52120	17.53	14.58	17.98	22.03	22.65	23.31
BGI_novel_G000811	0.58	0.38	0.59	1.35	1.33	1.25
328795	0.29	0.13	0.14	0.62	0.46	0.67
75668	1.17	0.83	1.39	3.14	2.48	2
242553	0.37	0.1	0.32	5.12	6.16	5.75
72401	1.24	0.7	1.89	2.14	2.02	2.09
71957	15.57	15.9	14.49	14.42	16.05	15.08
217116	0	0.04	0.11	0.14	0.23	0.17
11836	30.34	33.42	36.89	50.22	47.56	45.05
109676	0.67	0.4	0.62	0.92	0.51	0.53
67118	14.52	17.53	17.44	16.1	16.45	14.15
72640	0.74	0.89	0.76	0.18	0.51	0.78
BGI_novel_G000166	0	0.11	0	0	0	0
244579	0.9	0.47	0.76	4.29	4.4	3.69
105663	4.32	2.82	2.96	6.14	6.61	6.83
22153	1.46	1.56	2.56	15.33	16.08	16.39
11699	1.41	0.9	1.14	0.09	0	0
66397	39.06	43.4	48.17	57.84	50.88	38.3
230761	6.43	4.49	4.39	14.79	16.75	17.25
BGI_novel_G000063	0.36	0.08	0.23	1.26	1.66	1.61
208634	0	0.11	0	0.03	0	0
17841	0.15	0.22	0	0	0	0
260302	15.04	19.3	15.82	14.11	16.13	14.58
71766	31.01	29.8	27.37	23.37	24.59	24.81
73419	5.45	5.13	6.53	5.92	5.85	3.92
272322	0.39	0.45	0.55	0.76	1.27	1
22756	0.95	1.2	0.69	1.8	1.84	1.72
78825	6.7	5.78	6.25	7.63	6.05	5.75
BGI_novel_G001191	0	0	0	0	0	0.21
108657	47.56	45.72	46.75	56.33	60.01	66.81
56299	0.55	0.48	1.65	2.09	0.41	1.73
67122	13.98	10.38	9.04	24.67	34.18	37.12
14158	3.87	4.93	3.88	6.51	5.06	5.23
233186	0.36	0.04	0.36	3.08	3.38	4.06
16399	7.85	8.67	5.3	4.33	4.56	4.23
545938	1.38	1.25	2.1	1.35	1.44	1.68
12294	0	0	0.06	0.24	0.04	0.11
100042025	1.03	0	0.44	1.45	1.81	1.32
71746	6.97	7.63	5.93	8.8	11	9.23
20607	0.02	0.06	0.04	0.11	0.01	0
16872	0	0	0	0	0	0.11
214444	1.41	1.34	1.47	1.62	1.49	1.6
18441	0.71	0.74	1.41	1.4	0.71	1.19
67886	8.49	7.29	8.97	11.21	11.92	12.44
13590	0.86	0.69	1.02	1.45	2.22	1.3
16637	0	0	0	0.06	0.22	0.28
76219	0.16	0.14	0.38	0.44	1.54	1.44
259300	73.73	73.52	52	118.04	119.66	131.46
16939	0.28	0.29	67.43	0.32	0.48	72.44
67025	878.41	1143.15	1163.39	904.88	949.57	838.75
14375	7.82	7.89	10.86	8.43	7.08	8.56
67442	5.65	4.42	8.06	13.11	12.26	13.08
18081	124.25	193.45	142.81	36.7	34.97	31.89
68073	9.41	14.7	15.23	10.09	10.76	9.2
21414	9.04	5.51	6.15	11.76	15.65	13.56
93714	0.55	0.51	1.13	2.23	2.12	2.19
77254	35.28	40.12	39.98	49.86	47.41	48.84
16534	2.92	1.44	0.97	5.11	3.86	3.35
667055	0.17	0.1	0.22	0	0.06	0.03
110935	0	0	0.02	4.28	3.99	3.86
260299	4.88	2.33	6.13	9.36	8.28	9.45
56457	60.77	53.56	51.4	51.78	52.34	50.64
69540	5.42	3.27	14.05	0.4	0.97	1.81
16782	101.34	83.55	65.29	34.09	32.63	36.15
73463	0	0	0.06	0	0	0
70060	0.07	0	0	0.15	0	0
14563	0.3	0.37	2.86	0.27	0.45	0.15
100017	23.29	16.65	15.06	23.23	24.04	25.15
240888	0.41	0.3	0.46	0.85	0.86	0.84
237823	4.33	4.15	4.97	4.5	4.18	4.28
100862368	0	0.04	0	0	0	0
14133	8.88	0.04	2.01	12.74	1.44	4.44
98752	1.09	0.03	1.12	3.91	3.92	3.74
233065	24.68	24.36	20.56	26.35	21.74	30.51
70495	28.07	24.05	30.15	34.82	33.94	28.05
74400	0.21	0.13	0.18	0.09	0.08	0.16
66977	0.83	1.53	1.36	1.74	0.99	0.64
192662	412.2	397.07	359.6	283.13	275.73	292.98
625360	2.53	3.39	1.97	4.58	3.47	3.1
19771	0.1	0.05	0.02	0.4	0.08	0
353282	0.14	0.33	0.25	1.14	1.66	1.93
319636	1.21	1.44	1.9	2.95	3.14	2.45
17427	3.37	4.05	4.92	7.26	7.82	6.52
83456	0	0	0	0.29	0.06	0.12
27052	16.19	14.37	9.43	0.87	0.69	1.42
240174	2.8	1.77	2.76	1.71	2.22	2.34
378702	63.59	77.85	76.82	81.5	90.1	86.85
56698	13.57	17.11	17.96	16.52	19.98	15.89
81910	140.36	153.94	139.22	81.3	82.04	79.56
227545	6.59	7.68	6.79	3.95	4	4.7
97884	13.18	13.8	19.91	12.38	10.91	13.52
672498	0	0	0	0	0	0.14
637578	0	0	0.01	0.01	0	0
18188	2.95	2.9	7.3	11.22	11.29	9.25
18633	17.15	17.06	15.58	17.6	14.14	15.95
15205	39.18	43.16	39.42	51.31	79.07	72.47
665700	0.58	0.54	2.35	2.07	1.44	1.75
14130	132.31	136.15	108.1	15.37	10.77	12.38
69572	1.44	0.61	1.04	2.34	3.03	2.48
22608	256.22	284.48	322.86	379.29	387.31	341.21
380732	16.32	14.18	12.14	3.15	2.11	2.34
108167466	0.03	0	0.01	0	0.02	0
66086	11.84	14.28	12.01	19.94	20.11	16.82
52670	0.44	0.51	1.11	0.47	0.7	0.56
14772	3.43	2.6	2.34	3.93	4.35	3.91
239852	0	0	0	0.13	0.04	0.06
11517	0.17	0.25	0.35	0.81	1	0.62
14735	10.63	8.15	8.44	8.51	9.71	9.77
53885	7.32	6.79	6.75	14.43	12.48	12.18
67332	94.13	114.12	126.32	86.47	88.38	63.13
213068	3.01	2.18	2.19	8.45	6.92	7.33
18198	0.04	0.08	1.79	0.06	0.11	0.13
329015	5.44	7.94	5.58	7.64	7.55	5.51
66469	4.63	4.85	5.33	11.74	9.96	9.82
74316	26.61	30.1	25.59	29.8	31.81	24.52
75425	6.27	4.93	5.65	6.59	5.55	7.3
BGI_novel_G000259	5.46	5.61	3.48	9.48	11.26	8.53
22190	487.3	626.76	521.43	440.71	432	474.08
241520	0.11	0.05	0.08	0.37	0.23	0.38
BGI_novel_G000424	0	0	0	0	0	2.07
12461	103.02	117.12	128.56	73.89	69	61.17
14680	0.47	0.33	0.29	0.63	0.82	0.6
16889	13.02	11.06	12.33	21.69	20.27	20.33
224671	6.22	6.39	5.6	5.26	4.66	5.26
67268	430.71	451.26	416.64	443.47	435.78	449.88
72137	5.76	6.6	7.15	16.03	15.26	14.45
17183	16.63	16.63	19.33	43.22	53.61	50.5
12364	3	2.4	2.4	8.48	5.5	5.63
14344	3.55	2.58	3.04	0.67	0.3	0.29
13244	51.67	49.69	54.66	57.38	57.37	54.62
326618	344.41	392.22	346.66	243.51	241.79	201.71
74081	4.42	4.02	4.99	4.63	5.04	5.22
22036	0.68	0.5	0.58	0.78	0.65	0.9
70591	2.73	1.6	2.1	4.52	4.37	3.49
268465	0.21	0.13	0.76	0.75	0.37	0.17
211499	16.46	16.47	17.61	16.75	15.89	15.12
214764	5.65	4.83	5.88	5	4.65	5.39
77794	7.88	5.31	7.27	45.59	57.64	36.27
69156	4.99	4.13	5.67	4.66	4.4	4.38
113868	92.81	90.13	87.66	101.52	98.71	99.07
320405	4.11	3.79	4.32	7.43	9.57	9.02
117590	0	0	0.19	0.53	0	0.3
227157	0	0.04	0	0.04	0.37	0.15
14528	39.31	44.67	43.98	9.71	7.7	7.83
100041734	1.44	1.18	1.04	2.55	2.78	3.27
239096	1.66	2.03	2.88	1.66	2.01	1.78
15078	323.77	352.84	387.78	438.61	413.18	364.29
107932	35.3	25.01	26.43	35.47	33.98	37.66
269275	0.01	0	0.01	0.2	0.02	0.01
244059	10.19	7.75	8.18	9.98	10.15	11.15
BGI_novel_G000468	0	0	0	0	4.95	0
14686	0	0	0	0.05	0.2	0.06
69226	5.54	4.27	4.17	8.64	7.63	7.27
56279	1.2	0.98	2.07	4.33	3.26	4.35
545667	1.33	1.58	1.66	1.67	1.54	1.33
60365	22	28.71	24.75	24.05	24.7	21.13
117606	3.13	1.86	2.87	12.27	11.81	13.59
108168959	0.06	0.19	0.12	0.04	0.2	0
22070	1418.42	1857.4	1851.15	1932.65	1911.43	1712.21
279029	0.08	0.02	0	0.15	0.18	0.78
70428	7.6	7.37	8.13	7.75	7.73	6.08
242425	0	0.01	0	0	0.06	0
385377	0.07	0	0	0.02	0	0.04
20168	69.32	71.04	73.63	82.28	83.45	79.72
79202	3.66	3.27	3.54	3.17	3.32	4.44
102637099	5.17	5.84	3.97	5.7	6.57	6.16
268379	0.91	0.35	0.67	0.04	0.02	0.02
216829	3.51	4.28	6.14	9.16	10.56	8.63
70701	1.27	1.57	0.96	1.58	1.6	1.53
68145	1.71	1.22	1.49	3.41	2.69	3.11
18799	5.21	4.66	6.08	8.55	8.38	9.75
66797	0	0.01	0	0.03	0.07	0.03
14938	10.01	15.95	9.34	61.86	43.4	29.35
21855	11.62	15.93	15.98	14.65	19.12	15.39
100503583	0.1	0	0	0	0.43	0
244721	0.87	1.05	1.02	1.71	2.01	1.7
11687	0.06	0.1	0.06	0.1	0.08	0.11
223669	5.41	6.19	6.69	5.17	5.92	7.18
22065	0.28	0.09	0.15	1.19	1.39	1.06
17155	15.05	13.09	18.55	17.6	16.34	19.42
66313	18	17.43	16.63	28.29	30.45	30.82
66653	6.58	7.59	6.5	7.67	5.19	6.36
21753	35.17	37	37.33	12.71	12.12	12.39
226757	31.82	23.52	26.59	25.63	24.3	21.83
225339	15.93	13.21	15.53	14.27	12.81	13.14
64451	7.46	4.82	4.74	7.4	9.79	8.5
207175	2.74	5.17	4.84	11.42	9.78	6.29
22381	100.21	120.45	124.33	136.43	118.58	100.66
209760	0.98	0.75	1.19	1.14	1.13	0.81
26951	7.43	10.19	9.35	13.66	15.07	12.49
19132	0.03	0	0.55	0.18	0.4	0.22
105242467	0.68	1.04	1.5	4.79	4.91	3.81
68338	1.87	1.03	0.44	0.83	1.81	1.99
233005	0	0.1	0	0	0	0.04
22640	6.78	6.52	6.17	5.23	5.5	4.45
72080	0.26	0.65	0.61	0.93	0.85	0.6
BGI_novel_G000358	1.37	1.84	1.86	0.58	0.45	0.69
22704	5.14	5.46	5.57	7.61	8	9.14
329731	0.15	0.19	0.27	0.32	0.17	0.13
67755	32.93	29.81	30.21	39.87	41.5	37.79
80284	25.96	27.27	24.03	32.02	34.22	25.82
209590	0.36	0.21	0.16	0.17	0.02	0.08
70419	0.17	0.17	0.03	0.84	0.58	0.86
BGI_novel_G000786	2.86	0.92	1.96	1.45	1.25	2.53
20924	38.86	36.06	38.46	36.58	35.07	39.98
59025	14.62	15.95	19.3	17.8	14.05	13.4
BGI_novel_G000778	2.01	2.4	1.12	0.11	0.18	0.41
319171	0.88	0	0	0.93	0	0.85
380928	63.13	60.43	50.3	93.16	93.81	109.25
68977	12.32	6.06	5.47	18.38	16.22	17.68
13105	0.03	0	0.16	0	0	0.06
BGI_novel_G000144	22.34	22.39	27.28	35.72	45.38	30
330096	0.08	0.04	0.09	0.15	0.05	0.09
17227	0.11	0	0	0.93	0.28	1.24
381605	15.9	14.93	10.63	5.9	6.47	7
23850	0.22	0.31	0.43	0.06	0.03	0.15
407823	7.72	5.12	6.68	9.48	8.78	8.94
109778	18.16	16.67	18.74	19.23	17.48	14.6
56434	27.77	28.69	29.2	57.01	50.58	44.89
268729	1.54	0.56	1.3	2.94	2.53	2.48
BGI_novel_G000838	1.01	1.03	0	0.1	0.46	0.37
54387	10.05	8.13	9.8	10.7	9.44	10.37
109181	7.17	5.69	6.61	7.5	6.84	6.97
74068	0	0	0	0.16	0.2	0.08
BGI_novel_G000776	0.89	0	0.23	0	0.37	1.48
233826	0.37	1.01	0.67	0.69	0.83	0.54
70359	8.53	9.77	8.69	9.2	10.81	8.61
74558	54.7	102.86	76.75	110.77	60.78	38.56
17384	0.03	0.11	0.25	0.03	0	0.03
234371	16.31	12.83	11.42	13.88	13.96	14.22
229512	24.73	20.04	20.55	18.25	18.31	21.11
433597	0	0	0	0	0	0.08
231798	40.14	37.51	34.63	49.58	52.08	56.45
17110	156.46	151.34	156.04	514.99	544.36	566.08
664883	0.42	0.38	0.64	1.95	1.95	2.81
70859	1.27	1.33	0.72	0.05	0.33	0.29
108672	0.8	0.32	0.4	0.74	0.68	0.57
224014	1.97	1.7	1.73	2.41	1.55	1.53
244562	0.01	0.03	0.07	0.1	0.15	0.04
104082	2.73	1.91	2.68	2.96	2.75	3.29
75906	1	1.05	1.44	3.37	4.91	3.26
12522	33.39	62.35	24.11	7.74	8.25	6.41
94185	9.73	8.06	11.5	12.11	11.51	13.35
72429	8.49	8.52	9.97	8.41	8.59	7.51
66707	0.25	0.03	0.31	0.63	0.72	0.98
14950	160.23	170.94	137.47	75.49	74.92	73.44
329628	0.54	0.18	0.29	1.74	2.02	2.25
BGI_novel_G000537	0.29	0.15	0	0	0	0
242362	2.45	1.81	2.07	4.91	4.79	4.14
328780	0	0	0	0	0.06	0.06
70312	20.59	19.9	19.18	24.69	25.68	23.98
117148	0.4	0.19	0.39	1.09	2.44	0.34
66177	53.44	50.64	53.75	55.63	64.88	63.06
69035	36.39	25.51	31.06	55.57	58.21	55.84
BGI_novel_G000178	0	0	0	0	0.16	0
73649	0.94	0.38	0.75	3.07	3.84	4.03
102032	8	6.7	6.32	14.88	10.1	9.36
93746	0.06	0.23	0.86	0	0	0
71805	10.25	6.89	10.09	9.03	9.07	7.87
75687	28.71	27.82	25.21	37.36	45.8	50.24
14559	0.15	0.07	0.7	1.65	1.63	1.77
230376	2.73	1.94	1.9	2.6	2.73	2.46
70357	0.07	0.08	0.14	0.06	0	0.04
15366	0.35	0.41	0.89	1.05	0.26	0.4
68927	12.26	14.8	12.66	12.18	12.59	12.53
279561	0	0.01	0.06	0.07	0.02	0.01
20630	53.79	54.73	50.79	41.63	43.68	37.09
14176	0.02	0	0.02	0.14	0.06	0
72144	9.14	10.04	9.68	10.41	11.39	10.16
102640586	0.02	0	0	0.05	0	0.16
67011	13.81	15.12	14.83	13	12.56	10.16
107477	0.69	1.02	1.9	1.24	1.3	1.59
13618	3.86	2.43	3.04	25.29	32.62	30.29
225215	26.52	37.43	30.87	29.54	31.25	26.08
233908	117.17	88.61	98.45	99.31	90.6	98.3
235345	5.93	5.88	7.75	11.9	10.78	11.82
22688	3.32	2.56	2.64	3.47	3.02	2.91
26896	6.31	4.78	5.78	6	6.3	6.07
BGI_novel_G000081	5.57	5.39	5.21	3.84	3.94	7.02
89867	0.17	0.08	0.15	3.72	3.75	4.54
75087	0	0	0	0.12	0.36	0.91
218699	33.08	30.17	33.38	36.09	28.41	30.49
103161	0.13	0.05	0	0	0.18	0.18
245877	86.94	87.43	82.62	86.77	97.95	100.88
11977	5.84	4.85	5.13	7.31	6.81	7.72
66395	97.83	90.82	66.37	129.86	129.78	155.43
67988	12.08	11.57	12.64	18.88	16.1	15.27
53381	21.32	15.27	17.13	39.45	46.84	34.06
244329	0.99	0.95	1.17	0.62	0.72	0.98
13417	0.24	0.13	0.14	1.16	1.32	2.14
69583	7.92	6.85	8.86	9.02	11.35	12.46
67246	22.81	24.18	21.79	20.27	18.82	20.41
20354	24.19	18.26	20.82	11.94	8.79	9.91
70285	16.09	17.12	18.78	17.65	18.97	18.52
218454	3.76	4.66	4.11	2.3	2.36	2.14
241547	2.03	2.21	2.72	2.85	2.91	3.06
210105	2.84	2.73	2.48	1.94	2.39	1.69
105247180	0.37	0.26	0.21	0.31	0.24	1.7
102371	9.79	8.53	6.46	76.97	74.93	67.1
330788	4.15	2.95	4.38	5.65	6.17	5.3
208846	8.17	8.75	8.66	16.59	16.8	17.57
114584	196.35	238.84	243.31	125.49	108.2	100.79
30938	7.1	4.83	5.16	2.48	2.7	2.27
237558	0	0.09	0.08	0	0	0
57782	4.47	3.14	2.88	4.43	6.1	4.61
27057	27.61	21.99	29.63	28.05	25.73	25.36
69286	0	0	0	0	0.25	0
12842	30.08	23.16	25.24	90.31	73.9	79.75
101055731	0	0	0	0	0.69	0
665858	0	0	0	0.04	0	0.03
71984	5.34	5.27	3.69	4.58	6.3	7.4
16673	0.06	0	0.21	0.1	0.06	0.03
68375	86.37	101.29	105.07	99.6	99.02	88.78
11772	32.21	29.13	30.45	28.38	29.43	31.41
30960	113.23	113.28	110.39	104.63	91.08	87.71
320007	1.67	1.59	1.18	1.59	1.95	1.64
224997	0.03	0	0	0.08	0.02	0.01
11482	82.28	77.63	70.67	174.27	198.93	211.28
193736	2.44	2.27	3.13	2.76	3.1	4.27
226245	2.68	4.41	1.86	0.23	0.23	0.15
382062	42.92	40.24	40.3	12.81	11.13	8.44
13138	48.59	31.87	30.62	86.4	80.06	92.35
105594	0.09	0.21	0.43	0	0.47	0.03
269033	4.83	5.84	6.59	7.74	6.92	7.73
20203	0.24	0.17	0.21	2.22	1.31	0.65
229937	10.08	10.57	8.35	6.81	6.36	7.57
329828	1.39	0.75	1.24	4.68	4.92	5.25
12509	2.68	1.82	2.02	9.59	10.91	8.62
19703	16.25	16.27	14.37	22.56	25.85	24.38
319765	10.88	10.3	11.73	6.03	4.76	5.79
77519	4.12	2.77	3.58	7.36	8.93	7.53
76408	13.37	11.04	13.89	12.83	13.19	14.99
19285	57.34	53.69	43.4	201.49	224.68	225.82
21930	4.53	6.36	10.89	0.87	0.84	0.91
654801	3.18	1.57	2.26	5.8	4.36	5.59
192236	8.55	7.23	5.75	6.3	5.54	6.52
12419	7.65	8.59	8.2	14.4	13.34	14.12
66060	41.8	33.92	29.92	31.06	22.07	42.96
268709	4.68	3.76	3.37	12.16	6.4	9.06
67157	4.34	2.98	5.61	11.29	8.09	9.12
434756	0.8	0.3	2.02	2.56	4.62	3.1
628693	1.56	3.67	1.29	1.7	0.73	0.49
268345	0.09	0.05	0.12	0.18	0.15	0.1
14800	0	0	0.01	0.01	0	0.01
12412	17.45	20.06	21.04	22	25.17	25.1
102640827	0	0	0	0.05	0	0.09
78913	6.51	6.42	7.33	7.83	8.34	7.65
14028	0.02	0.14	0	0	0	0
69632	25.32	19.9	31.02	43.73	46.58	49.26
19417	0.24	0.26	0.5	0.86	0.52	0.47
103967	1.87	0.99	0.68	2.68	2.59	2.93
70615	1.18	1.45	1.97	3.78	4.75	4.31
73389	30.36	24.95	30.22	36.3	41.58	33.33
243374	10.79	12.76	12.31	15.84	16.93	15.34
77976	2.4	1.95	1.53	8.04	7.58	7.84
71240	6.11	5.68	5.68	7.16	7.93	8.6
665622	0.36	0.69	1.4	0.07	0.87	0.01
237868	0.12	0.01	0.07	0.19	0.11	0.22
331524	0.47	0.11	0.15	0.59	0.83	0.68
73747	7.08	7.15	6.53	11.49	13.28	8.73
20230	2.06	1.42	2.24	4.17	4.63	3.78
171530	0.05	0.16	0.52	0.34	0.72	0.48
213696	0	0	0.37	0	0	0.1
18036	71.77	94.84	71.86	23.48	20.6	23.58
57342	32.38	29.47	27.57	45.38	45.82	48.43
27886	13.5	12.18	10.2	9.43	13.14	10.79
16328	5.22	3.57	4.68	9.06	9.92	9.89
677296	0.03	0	0	0	0	0
399591	0.49	0.07	0.55	1.75	3.02	1.75
170483	0.92	1	1.26	0.88	1.21	1.26
13855	34.87	32.42	22.73	36.95	42.65	42.79
20397	30.23	26.16	25.04	16.47	17.78	16.02
50931	1.18	1.25	1.01	3.06	3.41	3.06
68205	12.81	16.55	13.03	14.05	13.98	14.42
243725	3.81	3.48	4.19	10.54	11.19	13.04
BGI_novel_G000351	11.22	8.25	12.41	0	0.01	0
69709	1.27	1.46	1.66	1.46	2.07	1.51
75599	46.87	27.26	35.33	45.71	49.75	54.78
15564	0	0	0	0.05	0	0
208890	0	0.11	0	0	0.02	0.02
242915	0.01	0.04	0.08	0.03	0.01	0.01
12299	0.04	0	4.45	0.27	0.04	0.93
56075	4.01	3.41	3.19	1.56	0.94	1.8
67451	9.1	9.32	7.86	11.84	13.07	14.59
252903	2.45	2.09	1.77	3.83	3.3	2.65
68427	17.9	16.29	16.24	24.34	26.81	26.45
66257	4.36	3.66	3.08	7.88	8.31	9.49
19017	0.7	0.31	1.11	1.05	1.26	0.84
631797	0.07	0	0.03	0.33	0.06	0.02
72371	1.01	1.45	1.08	1.9	1.25	1.41
102640527	0.05	0	0	0	0	0
399568	0.94	1.03	1.16	1.07	1.21	1.14
23871	38.62	32.8	36.51	44.56	49.49	42.84
72181	7.9	6.95	6.43	9.04	10.53	8.78
271221	7.23	7.38	5.61	2.14	2.19	1.48
22130	5.63	6.11	7.63	5.68	6.8	6.08
75104	0	0	0.18	0	0	0
209497	21.81	14.52	19.1	30.33	33.38	29.42
67053	8.45	9.21	9.53	11.52	11.15	10.93
74167	33.55	38.7	39.06	33.04	35.91	32.81
73942	1.89	2.99	4.21	4.34	4.64	4.09
65111	30.48	32.49	35.8	31.54	33.79	31.02
17752	1.6	0	11.43	0	0	28.73
68497	13.79	14.5	10.81	11.41	10.41	10.63
229473	5.54	3.33	4.22	7.35	7.33	7.56
245174	0.65	0.56	0.45	1.24	1.33	1.18
75477	0	0	0	0.12	0	0
27049	20.16	19.19	19	14.53	14.59	14.01
68177	1.44	1.72	1.86	5.11	5.12	4.3
71474	8.19	5.27	7.67	10.35	13.41	12.05
19059	0	0	0	0	0	0.02
621976	5.02	4.34	4.79	4.58	3.87	4.59
381484	7.58	7.55	11.6	3.81	1.83	2.56
12032	0.14	0.15	0.14	1.66	1.9	2.09
14601	0	0	0	0.13	0	0
72972	9.75	9.23	9.86	18.18	19.34	17.09
14171	0.12	0.21	0.15	0	0.22	0.18
13000	23.64	17.04	19.53	15.54	14.44	15.3
24045	46.93	51.61	60.87	43.96	44.05	48.34
72160	3.74	2.31	3.36	11.6	9.56	11.47
12785	148.29	163.4	169.84	213.95	204.45	181.67
76747	0	0	3.56	1.02	1.2	6.35
56175	2.82	3.2	2.01	5.17	6	5.26
76633	7	7.06	5.81	6.48	6.58	5.94
243906	1.32	1.15	1.18	2.92	2.31	2.39
17952	1.89	1.15	1.32	1.54	1.09	1.48
20362	17.93	18.54	17.62	29.97	31.25	31.35
382083	4.82	5.17	4.6	8.09	10.23	11.46
21366	24.03	13.79	16.7	25.5	25.13	31.82
20449	0.15	0.13	0.18	0.44	0.57	0.71
20216	0	0.02	0.12	0.22	0.34	0.74
67459	7.33	6.48	7.32	6.63	4.44	5.51
17308	41.12	40.23	36.79	52.86	57.61	55.94
227210	13.2	9.88	11.1	10.77	8.8	9.92
103765	1.96	1.89	1.79	3.3	3.71	3.84
664799	0.07	0.11	0.2	0.09	0	0.2
333048	0	0	0	0	0	0.03
55950	73.38	87.51	69.66	114.29	117.95	115.12
71978	20.83	22.74	20.92	18.51	19.72	15.52
72282	0.39	0.29	0.5	0.89	1.34	0.84
60530	0.99	0.57	1.29	1.18	0.63	0.37
81489	17.97	47.96	49.28	30.3	37.41	37.95
21374	8.99	8.86	10.53	10.34	10.4	9.52
66447	24.62	25.05	29.35	62.85	51.28	44.67
381853	0.28	0.16	0.06	0.08	0.09	0.14
19344	33.5	26.83	31.07	37.16	40.37	42.33
BGI_novel_G000991	8.76	17.14	9.77	3.31	3.18	1.6
110012	41.02	50.32	44.4	50.14	53.17	46.33
19273	5.32	4.68	5.97	18.09	22.62	22.91
20859	0	0.15	0.56	0.22	0	0
240066	0.95	1.22	0.91	2.43	2.16	1.63
20224	78.64	80.8	83.35	82.52	79.19	69.49
109135	4.26	3.77	4.43	8.46	9.96	8.63
76478	7.14	11.61	11.93	9.69	6.34	6.81
53901	1.76	1.9	2.14	7.2	5.08	5.94
66983	6.07	5.98	8.39	7.77	7.86	7.25
56318	3.79	1.71	3.35	1.71	1.43	1.24
74174	0.17	0	0.07	0	0	0
224826	17.34	13.96	18.47	17.37	17.13	19.6
53609	17.72	22.16	22.41	23.82	24.69	25.86
12492	46.95	42.61	44.86	57.93	58.26	57.06
12525	0.55	1.11	0.48	2.76	2.41	2.25
73692	3.49	3.29	3.39	5.29	5.49	5.59
108737	18.44	20.6	21.2	16.09	15.76	15.83
16512	0.84	0.72	0.71	2.25	1.29	1.49
66617	18.28	18.55	17.43	13.49	16.88	14.54
215476	4.39	4.23	4.13	4.35	4.14	4.06
194388	8.83	6.52	6.92	11.65	14.08	13.03
27261	51.96	47.19	42.28	19.79	19.36	16.23
BGI_novel_G000363	3.47	4.86	3.56	1.91	2.21	1.19
100862324	0	0	0	0.16	0.2	0.29
330450	0.77	0.61	0.82	0.91	0.43	0.99
70370	0	0.08	0.01	0.19	0.13	0.26
26570	14.36	9.81	8.37	0.19	0.15	0.19
380712	2.52	3.11	3.31	2.91	2.57	4.89
105440	10.85	8.22	8.18	9.4	8.47	7.87
BGI_novel_G000104	5.55	4.85	5.22	6.1	6.53	8.22
195531	0.42	0.4	0.51	1.21	2.03	1.15
58226	0.21	0.09	0.17	0.43	0.28	0.21
217480	0.06	0	0	0.25	0.3	0.37
22652	0.12	0.53	0.47	0.62	1.12	1.3
381259	6.69	5.78	4.66	12.51	10.89	9.33
66536	21.3	23.6	21.41	18.2	16.39	14.61
50780	12.32	10.61	10.74	27.41	30.1	27.11
93876	0.45	0.18	0.31	0.44	0.55	0.65
109349	0.05	0	0.01	0.39	0.15	0.02
15488	31.36	25.22	33.94	49.29	42.29	44.33
213603	6.29	5.26	4.34	17.75	12.72	15.55
69165	0.03	0	0.31	0.86	0.36	0.47
BGI_novel_G000793	105.83	119.23	88.45	4.86	4.68	12.25
210853	1.25	1.3	1.13	1.84	2	1.25
100764	2.53	3.65	3.36	5.53	5.71	5.28
20446	6.75	6.46	7.94	26.63	31.23	29.38
192113	0	0.02	0.1	0	0	0
229725	12.66	9.16	15.32	20.7	18.02	18.35
74091	1.69	2.01	2.13	1.55	2.53	2.14
72318	48.16	38.71	39.77	17.63	17.36	17.44
18676	16.76	13.82	17.06	22.3	21.68	26.82
22402	2.44	1.48	0.83	0.8	0.93	0.9
191578	2.37	1.83	1.82	3.28	2	2.02
238021	0.12	0.03	0.05	0.15	0.38	0.28
76854	0.14	0.21	0.29	1.68	1.76	1.11
13848	0.54	0.68	1.39	4.52	5.1	5.08
102638882	0.54	0.97	0.7	1.4	1.61	1.67
319159	0	0.37	0	0.56	1.43	0.37
11722	0.11	0	0	2.17	0	0.59
58994	4.01	4.27	6.07	1.84	1.67	2.04
19183	2.69	2.94	2.9	4.98	5.29	3.68
77220	0.18	0.17	0.34	3.05	3.33	2.49
12362	15.07	20.88	15.15	8.6	6.17	5.33
13131	0.02	0.03	0	0.11	0	0.1
17301	0.15	0.41	0.23	0.31	0.56	0.76
58988	10.85	8.38	9.85	9.24	9.26	11.84
57908	3.1	1.73	2.67	3.48	3.75	4.87
216154	15	9.28	9.78	16.12	16.43	18.87
403187	14.93	15.42	17.76	11.04	10.18	11.72
272790	0	0	0	0.13	0.15	0
623898	0.09	0	0	0	0	0
64435	6.01	5.08	6.53	1.7	1.64	1.29
67270	40.12	49.06	57.55	58.95	56.49	50.14
14652	1.69	0.6	0.97	14.02	15.89	19.32
108167320	1.48	4.15	3.68	1.61	1.93	2.46
545975	0.47	0.43	1.35	0.14	0.3	0.35
103694	37.92	32.53	31.61	62.59	63.32	58.56
21848	4.36	2.38	2.98	6.87	8.11	6.67
171166	0.1	0.05	0.12	1.27	1.14	1.34
20504	0	0	0	0	0.06	0
BGI_novel_G001077	0	0	0	0	0	3.46
18130	6.33	5.15	7.99	4.93	5.61	5.41
109342	0.05	0	0	0	0	0.05
105245	83.3	76.73	74.72	87.17	88.04	82.01
13164	0.03	0	0	0	0.08	0
225895	4.65	4.88	5.49	4.44	5.71	4.86
71323	4.77	3.72	4.15	14.23	14.05	14.38
380698	0.07	0.02	11.58	2.64	0.85	1.66
76055	25.54	28.82	31.79	34.48	36.98	33.58
27426	13.34	13.25	14.39	15.67	14.77	14.57
54672	11.4	6.15	6.84	3.65	3.83	2.99
68961	18.43	21.94	20.62	25.56	28.54	20.83
101966	132.26	188.67	186.3	158.5	164.47	148.78
BGI_novel_G000045	0	0	0.16	0	0	0
68870	2.1	1.67	2.19	5.88	6.39	5.02
17164	214.84	202.27	204.94	80.41	78.76	79.25
17344	9.81	8.35	9.09	12.27	13.85	11.69
17977	4.7	2.94	3.85	6.5	6.21	6.94
20491	44.43	33.4	33.03	14.55	10.8	10.54
21985	100.46	87.92	104.69	43.32	34.56	33
66679	24.44	26.73	26.5	23.87	27.23	21.69
BGI_novel_G000590	1.9	0.64	1.12	0.56	1.76	1.36
241489	0	0	0	0.07	0.08	0.06
217246	0	0.13	0.06	1.2	1.61	1.46
BGI_novel_G001213	1.27	0	0	0	0	0
100042784	4.94	4.5	4.87	2.66	3.25	3.42
207495	0	0.14	0.05	0.61	0.22	0.57
80901	1.32	1.57	0.53	1.5	2	2.01
101142	10.43	7.49	8.38	9.08	8.85	10.35
73689	22.61	35.79	28.21	25.22	32.66	20.68
20088	507.37	709.26	714.9	686.12	725.86	580.26
BGI_novel_G000524	0.61	0.56	1.72	2.12	0	0
15114	14.84	21.48	13.16	11.81	7.78	8.4
227580	0	0.04	0.04	0	0	0
19376	18.06	12.55	16.15	25.08	25.48	24.09
66162	112.98	172.08	127.49	82.45	96.31	94.79
75782	1.95	1.19	2.03	4.66	2.92	3.31
66877	10.02	9.39	10.29	10.41	8.91	10.48
628779	0	0	0	0.02	0	0
BGI_novel_G000597	0.02	0	0	0	0	0
237082	5.18	4.37	4.31	7.46	5.83	7.13
98303	0.05	0	0.1	0	0	0
11898	89.61	98.68	61.61	25.94	18.48	20.89
108169013	1010.58	1948.44	1502.94	345.14	228.42	146.72
22122	26.28	29.6	25.83	26.53	22.63	24.06
239796	3.31	3.27	3.68	4.11	4.59	3.72
27222	0.04	0.06	0	0	0.16	0.02
225997	7.59	6.81	4.85	5.51	6.82	6.51
22255	0.09	0	0	0	0	0
216792	2.73	3.28	3.08	2.12	1.75	1.85
50505	2.95	2.39	2.74	4.13	4	3.81
229279	74.61	93.03	108.91	76.52	72.45	69.62
22789	0	0	0	0	0.07	0
22340	7.84	11.2	12.2	27.04	29.12	28.43
271305	0.71	0.39	0.68	0.54	1.09	0.9
215707	5.34	6.87	4.94	10.9	13.25	13.84
74125	8.18	7.43	6.71	9.9	9.53	8.66
17076	4.65	5.92	2.69	3.24	2.59	3.51
BGI_novel_G000021	0	1.41	2.45	0	0.51	0.09
107976	36.27	28.3	32.18	25.76	29.72	28.1
18669	8.86	7.75	9.38	1.56	1.32	1.43
56332	63.57	62.12	54.63	76.24	87.82	101
72309	2.48	2.69	2.76	7.74	6.6	4.28
12040	6.63	6.64	10.13	16.37	17.6	13.99
381306	0.68	0.5	1.07	0.58	0.43	0.43
30878	14.42	7.78	7.64	17.39	21.49	17.22
16470	0.02	0	0.1	0.05	0	0
68617	5.14	4.19	3.92	13.31	14.24	19.45
66248	16.73	14.09	13.19	18.37	17.77	15.77
71673	20.04	19.05	17.75	34.95	40.89	43.26
11973	89.21	14.48	0.04	56.26	15.98	51.63
12978	62.08	57.07	57.81	51.23	44.51	47.85
22709	2.62	3.12	3.75	2.78	3.21	2.63
20826	39.68	55.16	56.41	60.61	54.36	47.45
333789	2.41	1.71	2.36	2.67	2.73	2.4
108014	72.99	95.88	90.29	72.88	73.37	66.08
64294	104.51	101.58	74.52	130.19	134.05	139.63
51886	22.08	27.07	31.71	16	16.89	18.23
69752	17.11	21.92	21.24	16.99	21.54	16.35
227334	4.1	4.91	5.24	5.23	6.2	5.41
68750	6.22	4.02	4.97	8.29	7.94	9.09
59290	0	0.04	0	0	0	0
231004	0.4	0.06	0.28	0.02	0.48	0.14
18796	3.23	2.09	1.84	5.24	5.34	6.24
235505	0.3	0.03	0.44	0.57	0.26	0.68
70235	5.68	8.46	7	4.63	5.65	4.77
74764	11.59	9.38	9.68	21.29	21.89	23.62
226778	3.23	2.12	2.62	2.61	2.4	1.93
74486	3.66	2.22	2.45	4.51	4.65	4.49
67064	18.42	20.18	19.38	28.8	26.75	24.68
329165	2.55	2.1	2.43	5.24	3.66	3.94
236792	6.37	4.78	7.12	8.35	7.96	7.8
104582	0.46	0.14	0.18	4.96	9.26	5.12
14311	3.44	0.6	3.62	14.66	3.96	7.04
67480	9.71	7.94	8.6	7.35	7.29	6.68
17907	1.37	0.25	115.7	7.96	3.73	23.29
68209	28.2	37.58	41.08	58.22	64.1	55.32
399548	0.05	0	0.18	0.19	0.07	0.29
211006	5.62	4.37	4.92	8.28	8.19	8.54
433766	0	0	29.71	1.34	0.41	0.16
12643	2.44	2.03	2.39	40.64	31.87	25.94
19726	1.03	0.71	1.1	2.29	2.05	1.59
233204	14.38	15.01	15.61	24.8	28.63	26.26
231386	20.48	22.69	26.43	28.89	28.37	25.21
58804	7.51	7.58	8.06	18.31	15.5	19.33
19883	2.22	1.66	2.62	4.33	4.68	4.54
20733	245.58	324.77	237.11	281.36	297.81	285.7
19386	12.29	10.25	13.84	11.93	11.42	11.27
634731	1.41	1	1.2	0.96	1.27	1.32
102636251	0.2	0.04	0.05	0.55	0.92	0.12
258571	113.45	131.44	120.45	16.51	22.54	24.08
18194	5.63	4.18	4.01	8.14	8.43	7.78
14673	32.9	26.22	27.99	30.05	33.55	41.43
70081	1.13	0.72	1.05	1.33	1.28	1.17
68889	21.08	20.75	22.53	21.72	23.17	19.66
13839	0	0	0.02	0.01	0.01	0
52570	1.52	2.02	1.05	2.9	3.46	2.54
16150	39.26	49.74	36.57	31.24	32.63	29.55
66988	41.55	72.35	48.92	33.82	23.95	19.46
15936	165.45	173.78	171.11	65.55	76.35	86.78
14705	24.64	19.68	18.06	44.14	35.12	34.05
71971	4.39	4.01	4.95	5.17	4.82	4.56
66196	5.24	4.56	4.92	2.6	3.24	2.76
78004	4	2.44	3.84	3.82	3.57	2.88
225659	2.51	1.89	2	3.15	2.36	2.53
24132	3.42	4.59	3.2	2.58	1.48	2.34
16613	0	0	0	0.14	0	0
22276	4.6	5.51	6.31	8.93	8.97	8.61
74251	3.23	1.78	2.62	5.54	4.11	4.04
69893	3.07	2.7	2.64	2.37	2.06	2.28
216134	6.26	4.12	5.37	9.22	10.1	9.31
71238	4.51	3.27	2.47	8.33	2.99	3.59
245533	0.19	0	0	0.12	0	0.07
16619	0	0	0.06	0.2	0	0
408068	1.21	2.51	1.61	1.77	3.64	1.93
16485	0	0	0.07	0.11	0.13	0.03
217304	2.92	1.22	2.48	3.11	1.9	1.98
224619	36.26	36.98	33.38	46.55	48.71	47.78
105245400	0.21	0	0.43	0.01	0.29	0.48
84653	0.81	2.12	2.12	0.21	0.64	0.44
13830	45.22	35.33	46.6	41.73	38.67	42.25
668208	0	0	0.02	0	0	0
277343	1.64	0.25	0.91	1.81	2.24	2.27
14257	12.32	7.67	7.83	8.5	10.19	13.9
74386	4.73	5.16	5.07	8.13	7.06	7.63
11877	2.2	1.71	1.56	10.24	12.12	11.7
17005	0.45	0.66	0.72	1.87	2.05	1.61
66262	6.98	5.9	6.39	8.03	8	7.75
215303	0.1	0.27	0.11	0.33	0.32	0.18
13214	0	0	4.42	0	0.06	0.35
225872	0.06	0.07	0.26	0.21	0.28	0.3
170460	14.34	12.04	13.76	7.23	6.27	7.34
57432	2.94	3.28	3.71	2.51	4.12	3.15
19171	230.39	316.46	160.48	172.6	114.25	112.7
234686	26.39	27.27	21.54	45.02	51.12	48.37
70823	5.41	4.41	4.75	7.99	6.59	7.46
66253	16.69	20.64	19.21	25.87	23.41	22.59
22239	0.01	0.16	0.15	0.49	0.46	0.34
231805	30.6	29.43	27.62	3.44	3.09	3.09
20846	102.42	139.88	87.7	134.58	56.15	57.97
12873	0.04	0	0.06	0.91	1.13	0.72
56030	16.11	13.41	18.4	11.47	11.36	12.53
66126	67.94	76.5	68.16	117.86	115.82	100.81
100039973	6.12	2.66	2.37	5.02	1.32	0
81003	3.23	2.86	3.51	6.69	5.6	5.54
232406	0.5	0.27	0.93	1.8	1.4	0.85
193796	9.27	8.85	9.32	10.15	11.61	12.24
11814	0.25	0	0	0	0	0
384214	0.49	0.8	1.22	1.44	2.69	1.23
18102	65.84	78.21	77.9	28.87	27.03	22.56
56519	0	0	19.7	0	0	7.1
106639	4.04	3.05	1.85	11.88	12.67	14.24
66680	24.94	27.41	30.39	28.27	28.57	25.84
27385	0	0	0	0.01	0	0
320865	0	0	0	0.02	0	0
70750	6.13	4.64	6.4	9.85	10.75	11.75
71617	5.63	4.77	5.12	5.16	5.61	4.99
19337	0.32	0.21	0.08	0.75	0.27	0.26
BGI_novel_G001127	0.72	2.16	0.96	2.59	0.94	1.3
77015	0.3	0.22	0.2	1.29	1.83	1.83
66913	58.45	59.03	58.81	46.02	50.45	39.31
110197	0.37	0.36	0.28	1.38	0.84	1.37
23802	61.27	58.45	58.77	54.26	57.4	59.37
67426	0.9	0.35	13.72	7.59	5.76	5.58
50771	19.01	15.1	17.29	18.93	20.43	18.02
619297	0.02	0.05	0.06	0.1	0.04	0.07
67811	25.82	20.94	23.76	29.32	25.55	25.41
BGI_novel_G000213	0	1.52	0	2.2	3.19	3.38
227195	4.17	3.53	4.84	4.95	5.34	5.44
BGI_novel_G000245	1.74	1.21	1.59	1.4	1.09	0.9
70396	22.59	27.33	26.58	17.32	16.69	11.92
104360	0	0.05	0	0.03	0	0
13199	0.47	0.29	0.45	0.04	0.09	0.01
93679	56.55	56.62	53.26	58.83	65.02	73.44
238690	0.14	0.45	0.45	0.49	0.26	0.47
54698	0.13	0.67	0.34	0.16	0.21	0.18
16633	15.05	15.07	12.53	9.58	4.05	3.83
20346	2.06	2.07	1.42	7.01	7.54	6.91
50850	4.67	4.05	5.06	6.74	6.32	6.67
26918	0	0	0	0.46	0.09	0
102632737	0.29	0.25	0.02	0	0.04	0
83492	0	0.02	1.75	0	0	0.29
76719	14.44	10.74	12.69	14.25	14.9	16.31
228368	12.93	13.77	13.9	10.21	11.1	10.83
27176	751.41	805.14	822.62	554.73	582.18	530.49
80893	0.05	0	0.03	0.18	0.15	0.22
21463	4.25	3.93	3.36	8.13	8.59	7.31
67493	9.44	11.05	11.65	8.08	8.39	7.96
238692	2.28	2.69	2.94	3.12	3.63	2.71
432964	0.8	0.8	0.78	2.09	1.61	2.36
269614	10.36	10.59	12.88	11.59	13.87	12.08
102580	9.05	10.45	9.66	7.86	9.35	7.66
13009	0.2	0.34	9.49	19.94	5.67	7.79
67434	14.26	13.88	20.56	16.42	17.59	18.95
546611	0.03	0.04	0.07	0.73	0.56	0.66
66665	7.94	7.88	7.97	4.75	6.64	4.82
236511	5.19	4.12	4.66	16.19	18.07	18.23
21808	2.09	1.61	1.87	6.93	8.54	7.89
27993	17.86	19.07	19.77	14	13	12.6
74229	7.16	6.67	6.85	7.08	7.87	7.1
217201	12.46	12.62	12.44	12.5	15.32	14.82
258749	0	0	0	0.06	0	0
20686	5.36	6.18	5.71	19.94	12.67	9.96
234564	0	0.25	0.59	1.55	2.18	2.1
53419	0.11	0.12	0.21	0.82	0.21	0.12
218035	9.61	9.08	10	17.67	15.51	15.36
20016	28.66	29.7	35.25	33.99	30.43	30.29
BGI_novel_G000963	0.36	0.69	0.54	0.26	0.76	0.58
26403	36.71	35.57	32.37	44.27	49.34	54.68
75430	10.02	9.88	9.58	6.66	5.4	6.9
66612	17.85	15.8	19.51	27.51	26.95	28.16
67213	54.85	48.98	43.78	49.79	51.65	49.31
71564	5.05	5.17	3.24	16.06	19.93	21.58
19088	3.64	2.38	2.91	10.15	6.99	6.23
268527	0.03	0.05	0.1	0.14	0.05	0.13
63986	65.17	70.55	55.72	31.66	30.91	23.08
666532	4.85	4.96	6.07	2.96	1.69	2.69
212679	2.81	2.21	2.76	1.97	2.11	1.55
228003	0.3	0.06	13.86	1.01	0.21	1.93
237761	0.18	0.23	0.15	0.28	0.27	0.5
208691	1.1	0.99	1.32	1.56	1.71	1.49
78771	2.12	0.47	0.97	3.15	3.6	3.84
71425	0	0.02	0.02	0.02	0.04	0
64656	23.17	24.85	26.23	28.63	28.64	23.64
19303	95.87	91.94	96.48	58.25	63.54	66.02
226409	0.28	0.64	0.21	1.09	0.85	0.83
71810	32.91	36.42	32.99	30.44	36.87	30.58
71310	10.14	9.55	6.79	10.09	9.44	9.09
319701	0.12	0.07	0.26	0.43	0.96	0.37
74152	0.65	0.69	0.36	0.26	0.2	0.26
67416	6.7	5.89	7.86	9.13	9.09	8.32
16907	10.35	8.99	10.43	7.04	6.61	6.49
75627	12.01	19.42	19.77	10.32	8.97	9.77
12166	7.8	7.92	8.51	14.99	14.51	14.26
54607	7.04	6.7	7.35	6.87	6.74	7.12
108147	19.87	19.63	21.96	14.73	14.96	13.89
17961	4.29	3.04	4.72	5.4	3.58	3.63
BGI_novel_G000295	0.5	0	0.09	0.14	0.13	0.12
108052	0.2	0.05	0.05	0.58	0.52	0.29
217593	0	0	0	0.34	0.12	0
17193	1.34	1.7	1.61	2.51	2.63	2.35
18583	7.74	8.29	7.89	15.03	15.65	14.15
217869	82.93	90.05	93.43	57.93	51.17	48.36
69698	10.8	10.96	9.16	9.57	9.52	12.76
71835	4.19	3.5	3.29	4.73	4.1	4.28
72658	3.14	4.26	3.21	3.34	4.38	2.3
72690	23.29	52.83	50.6	23.65	28.12	29.24
50721	11.11	12.35	12.29	9.58	11.25	10.28
16425	0.6	0.59	0.94	1.18	2.68	1.13
242109	10.8	9.83	12.46	12.3	10.68	9.26
171543	11.3	8.76	9.03	9.77	12.07	11.41
15170	73.45	73.28	74.9	24.58	20.59	20.54
16876	0	0	0.02	0	0	0
73545	1.41	3.05	2.31	9.25	9.03	5.67
69976	10.66	11.34	13.66	16.74	16.56	15.45
20416	52.3	42.26	44.53	33.52	33.23	33.19
217353	22.31	13.84	20.57	21.98	21.51	22.13
435921	0	0	0.15	0.19	0	0.07
231238	1.01	1.3	2.23	1.33	1.33	1.64
100121	27.27	33.28	24.73	20.63	15.25	18.71
11891	16.69	14.55	17.28	23.66	22.67	22.84
332396	0	0	0.04	0	0	0
71562	2.29	1.6	2.5	3.23	2.38	2.67
75305	0.03	0.14	0.05	0	0	0.09
100039210	0	0	0.01	0.14	0.2	0.15
11784	0.09	0.03	0.06	0.17	0.18	0.27
53325	5.89	16.9	18.84	10.68	15.05	16.86
20404	0.17	0.23	0.35	0.94	1.58	1.35
76982	0.03	0.07	0	0	0.06	0
100043757	0.12	0.07	0.07	0.36	0.48	0.43
269855	2.34	1.92	1.74	4.21	5.12	4.79
26927	0	0	0.08	0	0	0.04
12322	0.14	0.12	0.33	0.83	0.51	1.23
14058	149.68	127.9	111.45	5.4	3.2	2.92
70261	0	0	0	1.57	1.1	1.71
19348	0.62	0.56	1.15	1.56	1.01	0.91
26358	15.9	16.42	28.84	56.12	64.22	55.28
195522	3.51	2.93	4.53	3.27	4.6	3.54
100042355	0.95	2.35	2.63	0.25	0.14	0
214575	0.25	0.17	0.21	0.46	0.73	0.48
107734	61.96	75.09	66.1	63.99	42.62	42.22
74734	1.98	2.55	1.28	0.9	1.2	0.93
67285	7.88	7.68	6.12	7.78	7.08	7.5
16668	259.78	332.25	174.98	109.91	91.79	96.15
59036	3.42	2.25	4.02	5.46	5.64	5.5
217082	0.36	0.09	0.36	6.09	7.98	8.05
20513	0.07	0.03	0.1	0.25	0.22	0.05
68184	28.7	39.68	35.64	25.64	19.69	20.47
214254	1.59	1.3	1.72	1.31	1.37	1.32
237890	0.04	0.22	0.02	0	0.04	0.17
76843	0.28	0.15	0.31	0.99	0.58	0.52
20335	104	129.55	127.63	64.78	68.71	51.54
330671	0.51	0.46	0.33	0.07	0.16	0.22
240058	0.17	0.07	0.32	1.82	0.92	1.67
252837	0	0.11	0.04	2.22	3.11	3.07
58234	47.58	45.52	49.11	38.1	46.54	51.08
72891	1.3	1.17	1.19	1.64	0.9	0.2
12330	85.69	110.9	115.34	71.1	67.79	59.39
18538	76.4	72.6	90.57	80.48	67.2	61.75
BGI_novel_G000517	0.43	0.07	0.22	0.08	0.08	0.09
53318	1.07	0.86	25.64	12.46	11.57	13.34
622402	1.21	1.11	0.85	0.58	0	0.46
66549	16.31	16.06	17.26	22.18	23.43	22.43
193116	12.78	11.79	12.44	15.59	13.28	13.7
55949	95.27	123.39	137.89	120.38	122.6	100.68
BGI_novel_G000392	0.93	0	1.86	0.67	0	0.19
103742	42.88	57.53	58.96	52.45	60	52.05
20755	0.01	0.06	48.85	0.01	0.05	1.7
102635744	2.57	2.4	3.3	5.47	3.17	3.21
16848	22.46	20.12	25.41	26.56	33.91	35.03
66205	77.37	67.49	66.41	25.61	19.6	21.29
100855	17.94	13.89	14.53	12.65	12.26	12.96
20454	13.48	11.54	10.98	19.6	18.72	17.69
209011	39.42	43.87	36.57	47.13	48.13	42.97
12408	23.03	18.92	30.33	55.21	57.15	53.26
23918	60.05	65.69	74.57	38.14	38.03	32.46
59031	28.64	22.56	21.62	28.14	33.02	26.35
269252	5.53	3.99	5.28	4.92	4.88	5.78
80289	8.1	6.99	7.26	6.92	6.09	5.57
433801	1.1	0.88	1.17	1.29	0.56	0.49
218314	1.38	1.49	1.56	1.54	1.66	1.81
278240	0.84	0.26	0.35	0.97	1.24	0.41
208092	23.55	24.51	17.76	23.14	25.25	22.86
52639	10.16	4.1	6.42	12.07	11.67	11.78
98956	12.31	10.96	12.26	6.63	7.17	7.63
12325	10.53	7.87	9.11	13.41	13.96	15.95
12518	3.75	1.32	2.1	20.61	20.89	16.53
213945	0.1	0.11	0.19	0.33	0.23	0.28
329251	10.42	6.24	8.29	12.18	11.98	13.23
67097	907.99	1190.17	1158.74	1038.15	1092.78	972.71
270802	3.89	3.95	3.57	3.12	3.21	3.52
228858	0.04	0	0	0.02	0.06	0.04
BGI_novel_G001063	1.48	4.98	7.52	5.93	6.9	4.1
237958	0	0	0	0.02	0	0
57439	19.05	20.85	21.42	19.06	19.56	18.8
225131	13.79	15.29	14.45	16.49	16.68	15.09
67042	12.17	10.11	12.72	22.78	26.68	23.94
52712	9.87	10.34	11.53	5.5	6.83	5.48
14783	8.15	6.45	7.34	14.46	15.76	14.6
70348	0.73	0.45	0.38	0.49	0.33	0.67
233424	0.68	0.45	0.5	0.5	0.78	0.41
68521	1.81	1.09	2.19	7.64	8.08	6.66
76539	11.19	10.17	9.06	11.51	12.39	11.26
270150	41.77	39.66	48.17	142.59	121.95	111.09
71711	9.09	7.6	8.25	13.57	12.34	11.65
14712	22.13	18.14	25.12	30.27	33.66	31.61
78774	1.94	0.59	1.17	2.83	3.15	2.55
227731	48.55	55.56	68.27	15.84	18.88	18.59
BGI_novel_G000829	0.91	8.61	3.18	1.51	1.93	0
BGI_novel_G000391	0	4.82	0	0	0	5.21
66302	4.7	2.43	3.77	6.63	5.19	6.15
22349	0.14	0.07	0.03	0.16	0.44	0.35
13799	0.01	0.04	0	0	0	0
104732	0.61	0.71	0.76	1.23	0.84	0.91
80292	5.51	4.89	5.65	5.97	6.53	7.4
56316	11.2	6.36	11.16	19.39	21.23	18.96
18707	22.64	26.34	27.51	14.29	13.17	12.55
108755	11.27	13.64	9.66	15.84	15.65	12.52
102436	2.5	2.34	2.87	3.01	3.88	3.32
17087	8.64	11	8.98	6.91	4.31	4.27
110119	8.42	6.79	8.51	8.25	9.3	6.68
76615	0.41	0.14	0.56	0.93	0.72	0.7
215445	8.97	7.83	12.3	13.29	14.5	14.9
56708	8.42	7.54	6.41	7.4	8.47	10.9
19752	0	0	0.34	0	0	0.16
26568	1.7	3.24	3.36	12.57	14.56	12.26
13011	1.29	2.02	1.31	2.62	2.77	1.24
BGI_novel_G001045	0.57	0.34	0.86	1.06	0.6	0.64
75725	6.19	5.6	5.05	12.4	10.84	8.67
66999	10.58	14.88	13.34	15.46	16.9	14.33
72930	0.29	0.46	0.16	1.36	1.86	1.72
12385	161.87	152.07	145.6	166.86	170.08	170.6
14768	3.14	2.85	2.65	7.67	7.53	8.37
27643	17.08	20.84	20.06	19.53	20.37	19.13
19054	11.25	12.57	12.55	13.21	15.33	14.16
73341	5	3.48	3.64	12.94	12.84	13.05
19655	16.74	10.92	13.45	19.37	24.66	20.55
15007	4.44	5.71	2.3	5.06	3.03	2.08
211739	0.05	0	0.15	0.1	0.08	0.14
12295	2.49	4.72	4.03	7.39	8.91	7.78
75124	0.49	0.26	0.46	0.67	2.03	0.72
67511	160.75	169.03	159.77	97.49	103.15	98.18
353208	0.97	0.46	1.03	1.49	1.65	2.29
78255	0.79	0.58	1.08	4.17	4.01	3.29
211556	19.08	18.97	20.08	26.14	24.42	23.94
233912	12.6	12.09	12.34	13.05	16.06	15.13
BGI_novel_G000569	1.63	0	1.69	9.92	3.74	4.95
216028	0	0	0	0.01	0.06	0.01
243743	4.03	2.67	2.2	2.68	3.43	4.34
100041599	5.23	1.79	1.56	2.91	2.23	3.4
231807	28.32	32.99	29.25	19.07	20.21	19.65
16206	5.2	5.51	6.48	9.5	9	9.61
75007	42.95	47.58	41.39	38.96	44.4	37.71
18700	3.19	3.8	6.33	3.54	3.56	3.75
330695	10.77	10.18	10.09	24.64	23.9	21.84
237886	2.83	4.23	3.8	1.82	0.67	1.07
319604	9.45	8.99	8.21	10.97	11.54	12.4
68349	53.95	68.3	65.97	59.61	61.63	52.17
78388	143.67	161.04	129.87	51.78	52.16	53.72
57765	1.02	1.03	0.25	2.81	2.73	1.92
BGI_novel_G000616	2.6	3.05	2.57	0.72	0.57	0.65
83436	12.67	11.61	9.15	23.6	22.04	21.32
BGI_novel_G001140	0	0.12	0	0	0	0.4
170788	0.03	0	0.02	0.24	0.27	0.25
14235	1.23	1.16	1.98	1.92	1.43	1.3
66091	69.53	86.09	76.12	88.91	77.88	83.06
652925	143.61	156.83	122.35	107.59	78.9	75.35
234964	0.89	0.79	0.95	2.05	1.76	1.42
12349	19.72	18.32	16.93	45.3	43.13	46.6
14126	0.02	0	0	0.22	0.2	0.18
BGI_novel_G000916	0.81	0.7	2.19	1.09	1.55	2.62
211652	50.54	45.35	51.28	60.97	63.21	74.3
16508	0	0	0	0.1	0.01	0.02
26459	0.09	0	0.2	0	0.06	0.06
68729	3.07	1.64	2.25	2.99	4	3.87
70207	8.7	4.31	7.34	7.57	5.83	8.68
19153	73.35	65.24	74.89	75.61	80.36	88.14
BGI_novel_G001116	0.13	0.57	0	1	1.12	1.64
100044068	0	0.42	0	0	0.43	0
170834	0.71	0.12	0	0.14	0	0
382018	0.05	0.11	0.16	0.48	0.11	0.05
BGI_novel_G000171	0	4.48	4.09	0	0	0
243385	0.47	0.38	0.39	1.69	1.39	1.41
210146	7.16	4.92	6.26	6.61	7.44	7.85
170759	27.83	31.94	26.2	19.07	21.55	22.53
18613	135.12	115.64	130.29	217.08	234.97	219.86
67778	12.01	14.43	13.98	16.62	17.68	13.12
67971	114.4	121.41	123.26	540.07	553.35	531.43
54188	17.9	19.17	20.6	16.78	17.15	15.61
18286	13.99	9.92	11.99	19.52	18.06	19.91
22092	15.15	14.42	17.51	36.58	38.69	31.74
20318	68.15	60.15	65.42	64.85	61.64	62.15
380842	3.31	2.9	4.1	11.16	9.08	9.13
52432	23.43	25.28	24.62	26.11	23.07	21.07
269701	5.37	3.78	5.39	10.2	8.61	8.31
BGI_novel_G000731	6.47	6.02	6.17	6.9	6.72	7.53
68327	16.96	15.82	19.24	16.77	17.53	16.94
232210	7.64	10.6	11.07	9.74	10.46	11.79
100503041	0.26	0.22	0.23	0.82	1.19	1.18
20530	60.68	61.33	45.58	25.36	21.75	21.59
22215	5.28	5.05	6	5.78	5.48	5.14
243853	20.48	17.19	18.06	18.43	18.67	21.53
20479	29.81	27.41	25.98	26.67	24.96	25.16
20533	0.04	0	0.09	0.27	0.21	0.14
16551	0.74	0.56	1.08	2.32	0.99	0.64
66624	95.01	105.34	95.57	71.29	75.79	60.06
100503884	3.39	2.61	2.7	3.37	2.91	3.5
21652	27.22	31.1	29.8	42.88	50.06	53.1
53623	0.92	0.67	0.88	5.23	4.38	3.69
72611	10.74	8.1	9.83	10.92	9.67	9.06
BGI_novel_G000248	0	1.06	0	0	1.6	0
98396	11.05	9.5	13.8	10.86	11.51	11.73
76426	0.09	0.36	0	0	0.1	0.27
14365	0.43	0.48	0.61	1.09	1.18	1
53856	0	0.61	0	0.24	0	0
21400	2.89	3.36	2.75	5.83	5.32	5.35
83561	0.03	0	0.01	0	0	0
26386	1.62	0.79	1.73	6.46	8.7	10.13
239739	95.19	125.65	111.19	131.62	132.96	135.11
110058	0.06	0.14	0.35	2.42	3.31	2.44
108030	0.05	0	0.03	0.02	0.01	0
16578	3.69	3.32	2.48	6.25	5.11	4.4
72543	8.32	6.04	5.85	11.42	13.71	14.97
230082	14.76	11.29	11.94	8.09	9.08	10.02
19204	53.47	48.42	38.27	2.52	2.77	1.99
BGI_novel_G000493	1.22	2	1.28	0.35	0.78	0.47
50528	11.04	11.65	11.77	33.78	30.09	33.43
93759	5.68	5.7	8.54	10.23	9.57	10.2
16881	3.81	3.11	3.68	5.63	5	5.64
70726	0.3	0.67	0.87	0.93	0.85	1.04
71787	27.82	35.76	32.94	25.12	25.45	21.83
434130	0.71	0.74	0.78	3.24	4.31	3.51
56805	4.36	3.77	4.18	4.98	5.26	4.33
BGI_novel_G001093	2.62	0	0	0	0	0
22612	5.75	6.07	5.22	11.47	10.37	10.36
69369	0	0.05	0.05	0	0	0
50791	0.93	1.24	0.87	2.3	2.12	2.39
229861	0	0	0	0	0.13	0
50935	4.14	5.4	6.54	13.11	13.28	14.15
77766	1.45	0.66	1.09	2.04	1.43	1.67
234366	35.88	31.21	28.05	26.33	29.54	27.59
67871	11.41	12.09	13.99	10.87	8.9	10.49
96935	2.71	2.95	1.48	7.62	7.15	7.62
52443	31.63	36.01	38.57	37.3	49.91	37.95
194401	2.45	1.44	2.72	3.85	3.94	4.37
105000	3.29	2.72	5.58	9.19	5.89	7.44
17175	0.06	0.25	0.55	0	0.08	0.11
67163	27.26	27.35	32.77	40.15	38.86	36.73
77219	9.72	8.3	9.03	15.18	14.26	13.26
109624	46.08	39.06	40.77	38.65	41.38	42.39
269952	1.41	1.57	1.38	1.9	1.21	1.83
320683	4.05	3.17	3.46	5.79	6.2	6.66
240960	0.01	0.01	0	0	0	0.01
26425	25.82	19.37	17.82	15.87	13.61	13.24
12662	4.19	3.35	4.36	5.78	4.59	4.17
218885	3.14	3.28	4.84	4.8	4.7	4.54
12350	0.3	0.1	6.06	59.56	1.78	15.61
BGI_novel_G000125	36.63	36.44	34.75	34.6	39.47	29.06
BGI_novel_G000480	0.59	0	0	0	0	1.03
11949	80.85	82.91	111.4	121.09	105.57	85
232414	0.49	0.38	0.62	12.27	12.69	12
100101919	0.51	0.33	0.51	1.64	1.29	1.06
56857	0.8	0.58	0.95	1.17	0.62	0.65
BGI_novel_G000864	0	0	1.87	0	0	0
70556	7.83	8.06	8.95	7.19	7.74	5.59
73834	43.72	52.3	47.92	51.36	51.51	39.25
11747	228.58	218.24	173.04	273.03	266.42	254.46
BGI_novel_G001048	1.72	0	0	0	0	0
69232	23.79	20.6	18.3	22.92	22.74	19.7
15896	47.78	43.38	41.02	182.29	184.02	146.43
244745	5.98	4.79	6.07	9.82	7.4	7.34
634882	0	0.03	0	0	0	0
18201	12.13	10.12	10.67	22.54	22.5	20.12
433904	0.76	0.62	1.47	6.24	7.48	4.83
21973	2.57	2.72	5.19	5.04	3.1	2.36
75471	0.04	0	0	0	0	0.04
230757	2.23	2.28	1.34	6.11	6.37	5.77
12986	81.71	87.69	76.74	19.58	17.67	15.89
56223	0	0	0.11	0	0	0.02
224481	3.53	4.16	3.08	3.22	3.86	2.29
14432	1.49	1.63	1.77	14.48	15.11	13.02
231915	12.56	19.48	17.74	11.34	13.06	12.19
434377	2.37	2.53	2.84	6.31	5.02	5.65
77604	6.13	6.83	8.84	8.27	7.21	8.4
11553	0	0	0	0.09	0	0.01
12775	13.14	17.89	9.37	10.06	11.88	9.38
231042	2.22	1.31	1.46	2.44	2.1	2.53
228033	214.84	230.83	259.24	240.77	223.63	200.62
74004	0	0.01	0	0.02	0	0.02
18813	47.55	49.31	56.44	29.84	30.17	27.68
225631	0	0.01	0	0	0	0
245368	0.03	0.13	0.01	0.18	0.47	0.17
631304	0.1	0.11	0	0	0	0.02
320145	0.01	0	0	0	0	0
BGI_novel_G000042	0	0.32	0.25	0.68	0.45	0
80859	87.41	81.9	82.44	11.55	12.97	12.16
11571	0	0	0.19	0	0	0.14
14964	307.15	473.55	299.24	454.49	310.09	231.43
108169096	0.16	0.08	0.07	0.08	0.28	0.28
117589	2.3	1.54	1.83	3.43	3.28	3.09
239250	0	0	0.03	1.02	0.51	0.46
108167986	0.52	0.53	0.54	0.83	1.02	1.26
107508	25.93	25.24	28.36	20.59	20.95	19.02
69053	19.01	19.63	21.68	20.38	19.18	18.89
18458	187.92	192.29	213.7	137.59	123.88	130.16
107568	8.75	7.92	7.95	19.54	17.22	18.81
19158	27.39	25.15	23.25	28.65	32.31	31.38
75329	0	0.02	0	0	0.13	0
217845	0.94	2.92	2.24	1.81	0.45	0.96
14009	0.42	0.38	0.26	3.58	3.62	2.7
217449	8.05	6.58	7.5	11.44	10.6	11.14
54519	13.15	11.16	10.18	7.6	5.96	7.02
69550	457.77	985.23	655.34	479.04	279.98	308.53
74180	11.41	3	8.97	12.88	8.63	5.96
72795	5.78	5.3	8.88	4.53	7.18	6.13
11980	19.31	14.88	22.94	40.67	38.99	40.67
70893	0.06	0.22	0.02	1.28	2.39	1.62
68035	70.73	72.08	69.47	65.29	65.04	70.54
20762	0	0	1.02	0	0	0
667063	0	2.53	0.62	0	0.54	0
57296	96.86	108.35	93.45	67.95	71.51	63.29
258783	0.55	0.29	0.16	1.01	0.75	0.3
15550	0	0	0	0	0	0.03
73318	0.03	0	0	0.1	0	0
71704	28.29	18.04	19.03	39.36	39.87	40.38
110173	5.11	4.09	4.1	10.65	12.43	11.4
72236	1.49	2.09	2.68	5.3	5.57	4.04
23845	12.77	10.38	7.72	0.96	0.75	0.86
414077	61.39	69.43	62.77	67.85	79.78	58.62
140577	0.46	0.28	0.4	1.31	3.12	1.11
100862375	21.01	17.68	20.99	25.52	31.37	24.7
232975	6.2	4.22	5.65	5.29	3.6	4.79
69710	50.61	51.52	45.96	44.31	44.47	42.04
BGI_novel_G000088	0.74	0	0.27	1.32	1.6	1.9
209200	29.22	39.61	27.51	20.4	12.54	12.09
244209	0.34	0.18	1.21	0.25	0.67	0.35
68694	0	0	2.75	0	0	1.25
BGI_novel_G000442	0	0.49	0.55	3.67	3.29	2.46
19219	4.37	3.52	2.55	2.84	1.65	2.44
78890	2.7	2.83	3.37	2.97	3.04	3.34
16178	168.61	150.54	147.67	2.73	1.73	2.96
BGI_novel_G000822	0	0.36	0.34	1.2	0.4	0.43
14864	0.04	0.46	0.19	0.69	0.22	0.17
69640	1.29	1.74	1.89	1.28	1.45	1.58
213649	2.97	2.95	3.87	8.69	9.61	10.43
18175	0.24	0.01	4.44	1.07	0.57	1.46
74330	22.02	29.98	24.12	32.31	33.59	34.08
102634941	0.18	0.25	0	0.13	0.04	0.13
240087	5.45	5.9	6.62	5.39	5.85	6.52
320311	0.03	0.03	0.06	0.11	0.33	0.28
57339	0.34	0.75	2.11	0.31	0.35	0.74
71853	222.62	286.65	323.37	119.73	119.44	111.09
21959	0	0	0.14	0	0	0.07
100040031	0	0	0	0.04	0	0
102334	10.87	10.05	20.25	25.75	29.46	24.42
107607	45.67	72.62	52.15	32.46	29.05	27.14
52504	1.88	1.5	1.62	2.88	2.17	3.22
69387	5.03	4.64	4.18	9.82	9.74	6.21
56401	12.2	9.75	11.36	11.01	11.41	11.31
BGI_novel_G001015	0.16	0.04	0.29	0	0	0
74157	24.2	24.12	21.42	18.7	15	16.14
218734	7.2	9.15	7.05	11.68	11	10.72
20680	12.67	13.9	10.38	13.1	23.25	22.43
20111	34.88	28.17	23.98	32.3	30.52	32.51
100182	18.89	15.38	16.34	14.44	15.01	13.82
20955	7.01	8.39	7.89	11.93	9.84	9.61
68554	5.6	4.62	5.93	11.28	8.11	9.74
19698	81.98	89.81	75.76	16.18	16.52	17.97
99681	0.88	0.81	1.9	1.68	1.66	1.95
224019	1.17	1.51	0.67	2.84	4.31	3.07
66337	0.65	1.91	0.7	3.69	2.59	2.24
54366	1.67	1.32	1.6	6.83	7.9	6.57
228807	3.33	2.64	2.72	1.82	1.95	2.45
20833	36.69	35.07	34.67	37.9	38.48	36.01
19942	53.34	57.18	62.13	21.15	29.17	20.64
93706	39.01	31.68	36.36	42.39	46.45	50.31
54354	16.62	13.1	18.16	13.14	12	11.53
109161	15.43	16.21	23.33	16.38	14.99	14.81
12686	0.04	0	0	0.04	0	0
73847	14.21	15.64	17.3	25.14	25.7	22.98
327655	4.24	3.89	6.09	5.86	5.83	6.76
228677	0.54	0.15	0.74	1.23	0.89	0.81
68431	9.3	12	8.54	6.16	8.4	7.18
320522	0	0	0.04	0	0.13	0.04
74466	0	0	0.11	0.16	0.29	0.15
381199	2.88	1.95	1.59	2.93	4.15	4.71
109093	8	8.45	10.84	10.18	8.47	7.13
20788	47.33	39.64	40.18	44.74	48.74	50.62
18624	14.55	16.59	16.46	23.56	22.68	21.46
14119	0.11	0.13	0.11	0.21	0.16	0.15
18988	0	0	0	0.04	0.02	0.35
14827	243.07	287.43	334.14	186.39	170.08	158.94
100328588	15.56	32.97	12.47	1.67	1.96	1.97
56613	43.57	39.21	34.52	24.76	27.52	26.05
140486	0.13	0.29	0.2	0.51	0.45	0.47
76654	0	0.21	0.02	0.37	0.12	0.24
330503	1.27	0.75	1.02	1.86	2.15	1.86
68616	1.46	3.48	3.34	5.39	4.87	6.1
BGI_novel_G000111	0	0	1.69	0.01	1.18	0.45
74043	2.63	2.78	3.08	5.19	5.54	6.43
140570	99.98	95.6	77.78	45.97	49.3	52.1
19243	30.42	30.43	50.35	28.98	27.26	23.73
100302688	0.39	1.05	0.51	0.41	0.2	0.33
269338	11.24	10.01	9.41	16.2	15.11	14.15
101544	0.19	0.06	0.33	0.13	0.59	0.4
17329	86.54	243.66	24.76	1.91	0.89	0.56
98910	7.03	4.87	4.32	8.04	9.06	8.3
54615	0.76	0.75	2.76	4.51	3.86	4.3
76832	1.57	1.57	0.87	3.44	3.43	2.93
78306	0	0.34	0.38	0.06	0.27	0.06
69938	2.4	1.41	1.24	4.67	5.61	7.12
BGI_novel_G001031	0.23	0.64	0.26	0.37	0.14	0.35
21749	3.29	3.52	4.56	5.08	4.64	4.11
109294	3.35	1.73	2.63	23.05	24.44	20.27
24063	28.85	19.61	19.1	62.96	71.68	76.2
229503	7.3	8.92	8.84	12.37	13.96	12.06
12479	7.35	5.6	3.59	9.19	8.94	7
20353	62	57.33	65.27	15.36	14.05	17.18
320747	0.07	0	0	0.03	0	0.08
244049	4.12	3.69	4.25	1.22	0.48	1.1
76238	10.2	10.96	12.56	13.86	14.84	15.06
108168155	0	0	0	0.05	0	0
69332	0	0	0.11	0	0	0
321007	1.98	1.55	2.06	2.75	2.83	2.64
94067	37.88	45.1	37.81	38.6	38.19	32.96
81601	25.82	23.97	23.44	24.33	23.92	26.68
16971	52.38	31.18	41.37	37.57	36.91	47.48
28010	10.72	9.45	9.27	16.42	16.84	15.36
64930	4.83	3.17	4.48	5.29	5.69	6.17
69325	1.02	1.23	1.95	3.52	6.51	3.64
69731	52.62	68.86	57	67.5	69.92	53.51
26399	0.25	0.3	0.13	2.43	4.1	1.67
100048658	0	0.04	0.13	0.41	0.13	0.25
114615	4.45	3.74	3.56	6.64	5.6	6.14
72198	12.4	12.04	15.07	16.61	15.49	15.03
75690	1.38	0.98	2.25	1.37	1.28	1.97
68944	10.21	10.92	11.82	19.33	17.79	16.32
232875	0.26	0.3	0.44	0.76	0.94	0.81
17766	6.72	7.38	6.86	10.15	10.46	8.37
19876	0.67	0.54	0.59	2.45	2.03	2.41
57265	2.55	3.28	1.98	9.91	11.92	12.12
107746	27.39	20.71	24.8	22.08	24.69	24.33
269788	0.43	0.36	0.2	0.32	0.82	0.41
320640	0	0	0.05	0	0	0
BGI_novel_G000446	4.79	0.6	5.08	5.37	4.04	5.66
110895	0.71	0.23	0.96	1.52	1.28	1.45
235636	1.14	1.97	1.57	5.05	7.91	4.88
54380	7.46	5.15	8.62	7.83	8.24	9.14
319176	0	0	0	0	0.3	0
80782	1.45	1.67	1.49	3.28	3.71	2.7
78803	0.04	0.06	0.02	0.01	0.29	0.1
232946	12.22	15.89	12.75	12.41	11.26	13.23
65221	109.08	109.12	72.43	12.24	7.98	10.17
68938	31.59	36.46	31.75	35.69	37	38.52
105246904	0.36	1.05	0.59	1.63	1.37	2.22
67928	0.02	0	0	0.09	0.11	0.16
14227	85.85	108.33	113.43	90.92	89	80.94
66410	14.43	17.42	22.76	20.38	16.73	16.61
14168	0.06	0.27	0.29	0.27	0.1	0.41
338352	0	0	0	0.27	0.03	0.24
13076	0.26	0.28	0.16	8.93	12.94	12.52
65079	0	0.25	0.14	0.44	0.54	0.39
23917	21.12	17.18	19.37	59.75	70.3	65.15
100041708	0.22	0	0.19	0.12	0.24	0
98985	9.15	9.51	9.37	9.55	8.9	7.89
74054	0.19	0.1	0.2	0	0	0
21950	24.74	49.98	37.29	3.46	4.89	4.92
67111	40.37	35.13	28.82	37.81	34.45	35.98
18996	0.06	0.01	0.08	0.04	0	0.05
229096	17.18	17.29	18.38	19.82	18.72	17.1
14924	3.53	2.95	3.98	7.37	6.88	8.82
BGI_novel_G000676	19.23	17.74	19.21	14.32	19.3	18.51
12709	11.04	11.34	12.37	67.44	85.83	65.89
68235	1.28	1.27	1.58	8.38	12.7	12.97
23874	21.02	26	27.68	15.69	15.17	13.18
102643210	0.3	0.33	0.27	0.29	0.65	0.4
19271	20.36	16.42	16.99	8.59	8.85	9.5
BGI_novel_G001206	0	0	0.92	0	0	0
432628	1.89	1.86	1.55	1.5	2.08	2.16
66500	16.39	15.49	15.33	9.07	6	9.3
69072	33.63	40.07	40.79	20.83	20.99	19.14
74561	0	0	0	0.16	0.02	0.04
235135	0.04	0	0.11	2.66	0	0.12
66459	1.3	1.13	1.71	2.37	2.57	1.94
17314	2.37	3.12	1.27	3.72	2.92	2.94
192161	0	0	0	0	0.18	0.06
232078	2.01	1.25	1.45	4.74	5.74	3.89
54357	9.48	8.93	7.9	33.94	34.43	33.96
328092	6.29	4.17	3.76	7.05	8.83	6.8
12313	196.89	198.43	171.9	166.58	153.78	141.9
13016	78.15	68.84	76.35	92.47	92.38	89.53
12539	65.6	79.6	74.19	70.37	78.3	78.76
216805	18.19	14.74	18.41	24.3	24.93	29.38
12934	5.58	7.11	4.65	30.24	35.43	30.88
28028	9.37	11.2	12.47	10.46	8.76	8.47
16490	0.04	0.01	0.16	1.37	1.33	0.88
50798	11.76	11.1	10.4	17.21	16.36	18.73
18768	2.06	2.34	1.67	2.79	2.64	1.58
93887	0.53	0.33	0.29	0.69	0.81	0.9
109151	3.8	3.98	4.19	7.38	6.77	5.55
107526	62.3	86.27	68.84	70.84	64.87	52.62
54402	39.01	46.64	38.38	24.49	28.63	27.48
BGI_novel_G000037	1.91	2.25	1.11	1.61	1.63	1.45
50917	7.8	5.29	5.41	7.86	6.55	5.57
11853	327.27	379.17	306.82	113.19	114.94	98.19
545817	0	0	0	0	0	0.17
93719	1.19	1.02	2.3	0.08	0	0
68198	63.63	84.64	102.9	82.72	87	67.28
50759	2.11	1.05	1.75	2.04	4.21	1.76
18646	2.37	2.27	1.08	6.57	4.33	3.06
110593	13.28	13.76	16.51	13.89	15.57	16.59
100042922	0	0.47	0	0	0	0
75141	1.98	1.24	1.27	2.26	2.46	3.96
23796	0.44	0.26	0.2	9.38	19.8	21.03
99887	3.57	2.35	4.98	3.9	3.04	3.03
108167434	0	0	0.25	0	0	0
94213	33.73	35.45	34.3	36.02	36.96	28.89
109934	32.19	33.63	25.69	21.03	19.36	19.72
110326	0.29	0.6	0.33	0.38	0.28	0.39
65107	114.62	94.51	87.65	76.59	79.49	82.13
242506	0	0	0.06	0.1	0.18	0.17
12006	2.87	2.14	1.76	10.26	8.05	9.5
668166	7.56	6.21	8	6.53	7.2	8.89
20364	245.06	375.72	288.25	417.07	431.01	377.87
22592	5.75	6.49	6.97	9.73	9.85	8.51
51793	1.76	2.25	4.33	8.85	6.67	7.57
53625	25.69	22.86	28.94	22.59	21.26	20.54
109272	0.01	0	22.59	0.7	0	2.53
72745	4.48	5.85	6	6.47	7.42	4.77
219024	26.15	27.61	29.68	34.18	30.52	36.84
20526	0	0	0	0.08	0.12	0.21
12579	30.54	33.95	19.78	23.48	20.18	23.22
74349	4.22	3.99	4.57	4.51	4.48	4.43
75801	0	0.08	0.02	0	0	0
105244808	0	0	0	0.1	0	0
15024	6.13	9.7	5.98	6.33	6.29	4.02
20818	34.51	36.93	35.11	23.86	23.76	24.6
70028	13.81	16.78	14.79	24.12	23.47	24.7
19730	33.27	35.09	28.81	17.1	20.38	21.28
338375	0.03	0.13	0.07	0	0	0.03
234852	51.33	47.29	45.83	46.98	48.93	46.72
56873	2.72	2.36	2.31	4.3	3.43	3.81
18787	418.95	602.79	534.06	14.06	11.77	12.65
225341	44.47	45.82	37.4	94.41	92.04	93.85
26446	169.64	194.04	175.61	133.66	134.3	109.26
70911	0.17	0.07	0.12	0.09	0	0.03
18738	75.32	69.58	73.13	50.68	49.67	45.62
20907	3.75	4.66	3.65	4.19	5.54	4.61
20102	626.24	729.66	750.15	851.83	899.82	779.2
22693	0.35	0.35	0.36	1	1.51	1.48
27973	17.61	21.29	23.53	50.04	60.03	47.17
21961	130.73	99.23	86.95	200.4	211.38	227.79
14460	0.05	0.08	0.28	0.03	0.27	0.23
216965	6.98	6.13	7.19	7.84	7.12	6.93
100041504	0.78	0.64	0	3.56	3.17	0.45
231125	0.24	0.23	0.18	0.82	0.71	1.19
22446	0.03	0	0.06	0	0	0
BGI_novel_G000118	140.65	147.14	94.43	92.37	55.16	67.19
233057	0.53	0.4	0.38	0.71	0.89	0.85
71923	16.73	16.06	15.9	17.97	18.27	15.38
58186	1.94	1.27	1.96	1.44	0.86	1.06
100861753	21.34	27.31	24.16	7.47	2.1	3.71
236915	0.17	0.14	0.08	1.02	1.13	0.81
18510	0.13	0	0.09	0.02	0	0
60595	148.45	129.88	121.21	117.28	115.75	132.51
20852	43.76	44.91	48.17	43.74	42.04	43.97
56050	3.95	3.8	5.15	9.68	9.75	8.86
66714	6.37	7.55	7.83	11.32	10.42	10.36
50762	37.29	44.03	33.56	26.28	24.81	26.03
234214	1.25	1.27	0.85	3.35	1.34	1.35
56213	18.03	22.69	26.92	38.12	36.12	34.7
545611	0.54	0.12	0.26	1.09	1.99	2.08
100756	7.48	5.69	6.11	8.54	7.88	8.4
108167362	0.18	0.44	0.43	0.61	0.07	0.43
23807	20.63	22.49	23.96	16.71	16.92	15.57
76303	26.36	22.79	26.9	26.44	26.34	28.15
241275	4.38	4.16	3.48	2.37	3.64	3.34
269344	0.47	0.29	0.13	0.88	0.76	0.8
54208	66.58	71.1	77.06	112.52	108.33	100.03
13544	13.38	9.18	11.93	15.15	14.6	14.55
73296	1.11	0.9	1.35	2.21	2.37	1.94
269470	10.9	9.4	12.04	8.29	9.45	8.63
108167576	2.89	3.36	2.11	4.32	4.44	4.34
[truncated: 16,863 more rows]

## Sheet: Annotation
Gene ID	Chromosome	Start Site	End Site	Direction	Length	NCBI_GI	Name
gene0	NC_000067.6	3199733	3672278	-	13987	497097	Xkr4
gene5	NC_000067.6	4115673	4243365	-	2653	105242467	Gm38717
gene7	NC_000067.6	4290846	4409266	-	9772	19888	Rp1
gene8	NC_000067.6	4490928	4497386	-	5399	20671	Sox17
gene19	NC_000067.6	4773198	4785749	-	7204	27395	Mrpl15
gene20	NC_000067.6	4807560	4846739	+	2770	18777	Lypla1
gene22	NC_000067.6	4857694	4897909	+	2847	21399	Tcea1
gene24	NC_000067.6	4909573	5070308	-	3692	58175	Rgs20
gene27	NC_000067.6	5082978	5163213	+	4438	108664	Atp6v1h
gene30	NC_000067.6	5588450	5606134	+	4751	18387	Oprk1
gene31	NC_000067.6	5913707	5917398	-	3692	226304	Npbwr1
gene35	NC_000067.6	6214662	6276374	+	7517	12421	Rb1cc1
gene36	NC_000067.6	6359331	6394731	+	858	620393	Fam150a
gene41	NC_000067.6	6487231	6860940	+	7988	240690	St18
gene45	NC_000067.6	7088892	7173628	+	5662	319263	Pcmtd1
gene56	NC_000067.6	8359739	9301066	-	9697	71096	Sntg1
gene66	NC_000067.6	9545408	9547455	+	2048	59014	Rrs1
gene67	NC_000067.6	9547935	9577968	+	3427	76187	Adhfe1
gene70	NC_000067.6	9601267	9627142	+	3187	76982	3110035E14Rik
gene71	NC_000067.6	9667407	9700439	-	7445	17864	Mybl1
gene72	NC_000067.6	9718622	9748382	-	9749	70675	Vcpip1
gene75	NC_000067.6	9798130	9902570	+	5622	170755	Sgk3
gene78	NC_000067.6	9906157	9942166	+	9593	240697	Mcmdc2
gene81	NC_000067.6	9960163	9968207	-	4284	100039596	Tcf24
gene82	NC_000067.6	9968622	10013541	-	6455	69312	Ppp1r42
gene83	NC_000067.6	10024600	10038159	-	1739	26754	Cops5
gene84	NC_000067.6	10038118	10136771	+	6856	211660	Cspp1
gene85	NC_000067.6	10137507	10232670	-	7042	211673	Arfgef1
gene86	NC_000067.6	10295791	10720061	-	3328	329093	Cpa6
gene90	NC_000067.6	10993272	11303683	+	11438	109294	Prex2
gene91	NC_000067.6	11413563	11975902	+	9267	320492	A830018L16Rik
gene100	NC_000067.6	12692262	12861192	+	6646	240725	Sulf1
gene101	NC_000067.6	12866549	12993063	-	10376	240726	Slco5a1
gene104	NC_000067.6	13113428	13127163	-	2593	383491	Prdm14
gene105	NC_000067.6	13139105	13374083	-	10045	17978	Ncoa2
gene109	NC_000067.6	13564693	13589910	-	2943	72265	Tram1
gene110	NC_000067.6	13625898	13660605	-	1985	212442	Lactb2
gene111	NC_000067.6	13668738	13702230	+	2659	381246	Xkr9
gene117	NC_000067.6	14168953	14310267	-	5626	14048	Eya1
gene119	NC_000067.6	14753344	14756089	-	1990	17681	Msc
gene124	NC_000067.6	14872648	14919014	-	4415	277328	Trpa1
gene128	NC_000067.6	15287157	15723751	+	15773	98741	Kcnb2
gene130	NC_000067.6	15804982	15844052	+	3276	21749	Terf1
gene131	NC_000067.6	15853862	15892722	-	2748	226866	Sbspon
gene134	NC_000067.6	16065974	16093344	-	1868	75799	4930444P10Rik
gene135	NC_000067.6	16101295	16104433	-	934	19989	Rpl7
gene136	NC_000067.6	16105882	16132550	+	2295	98711	Rdh10
gene137	NC_000067.6	16228803	16520182	-	5924	29819	Stau2
gene139	NC_000067.6	16540788	16619415	-	7443	66799	Ube2w
gene140	NC_000067.6	16591021	16596309	-	5259	108167614	LOC108167614
gene141	NC_000067.6	16641725	16657119	-	2565	67923	Tceb1
gene144	NC_000067.6	16665191	16678275	+	1732	70397	Tmem70
gene145	NC_000067.6	16688456	16709605	+	603	17087	Ly96
gene147	NC_000067.6	16942104	17097904	-	5352	57339	Jph1
gene151	NC_000067.6	17145373	17164271	+	3938	14545	Gdap1
gene157	NC_000067.6	17601901	17630939	+	6923	94227	Pi15
gene160	NC_000067.6	17727029	17767235	+	5494	83691	Crispld1
gene165	NC_000067.6	18114884	18145966	-	1801	78081	Crisp4
gene167	NC_000067.6	18236473	18237443	-	258	654460	Defb18
gene168	NC_000067.6	18250978	18265138	-	612	77673	Defb41
gene173	NC_000067.6	19103022	19168592	+	4963	226896	Tfap2d
gene174	NC_000067.6	19208914	19238845	+	7443	21419	Tfap2b
gene178	NC_000067.6	20057779	20618082	-	15293	241035	Pkhd1
gene183	NC_000067.6	20730905	20734496	+	1171	16171	Il17a
gene184	NC_000067.6	20777146	20785274	-	1958	257630	Il17f
gene185	NC_000067.6	20803014	20820213	-	2886	17215	Mcm3
gene188	NC_000067.6	20890622	20939650	+	5426	74229	Paqr8
gene189	NC_000067.6	20951550	20990841	+	2358	71877	Efhc1
gene190	NC_000067.6	21001397	21079225	-	1390	170829	Tram2
gene191	NC_000067.6	21166436	21230167	+	1467	75712	Tmem14a
gene194	NC_000067.6	21240585	21265575	+	1610	14859	Gsta3
gene198	NC_000067.6	21349677	21352199	+	1950	368204	Khdc1a
gene199	NC_000067.6	21368331	21369743	+	844	433278	Khdc1c
gene203	NC_000067.6	21383556	21386384	+	2247	98582	Khdc1b
gene204	NC_000067.6	21398399	21962650	-	7718	226922	Kcnq5
gene207	NC_000067.6	22288422	22805724	-	4236	116837	Rims1
gene210	NC_000067.6	23100473	23102253	-	1781	66755	4933415F23Rik
gene216	NC_000067.6	23366424	23383210	-	4882	70155	Ogfrl1
gene220	NC_000067.6	23761926	23847865	+	4362	280645	B3gat2
gene221	NC_000067.6	23844825	23922450	-	3110	98366	Smap1
gene223	NC_000067.6	23995939	24005640	-	667	68002	Sdhaf4
gene224	NC_000067.6	24010758	24100460	-	8448	68187	Fam135a
gene226	NC_000067.6	24177589	24252738	+	4242	12839	Col9a1
gene227	NC_000067.6	24257683	24587535	-	11984	12823	Col19a1
gene231	NC_000067.6	24678042	24766301	+	6011	68421	Lmbrd1
gene234	NC_000067.6	25067476	25830205	-	6024	210933	Adgrb3
gene235	NC_000067.6	25276404	25277954	-	1551	100504323	Gm20172
gene243	NC_000067.6	26681801	26687460	-	4331	210940	4931408C20Rik
gene249	NC_000067.6	28776122	28780252	-	2882	210962	Gm597
gene264	NC_000067.6	30802342	30873925	-	8458	213109	Phf3
gene265	NC_000067.6	30940303	30950181	-	4891	19243	Ptp4a1
gene273	NC_000067.6	31176435	31204725	+	1903	266744	Lgsn
gene274	NC_000067.6	31222839	31224287	+	1449	74708	Pih1d3
gene280	NC_000067.6	32172687	32705224	+	2384	170771	Khdrbs2
gene282	NC_000067.6	32519563	32520999	-	1437	408192	Gm9839
gene283	NC_000067.6	32543546	32547293	-	3748	408191	Gm5415
gene292	NC_000067.6	33453808	33669794	-	3528	19076	Prim2
gene298	NC_000067.6	33719888	33742564	+	4711	19335	Rab23
gene299	NC_000067.6	33745484	33757750	-	1977	213539	Bag2
gene300	NC_000067.6	33761541	33815456	-	8498	98403	Zfp451
gene301	NC_000067.6	33835899	33838914	-	3016	433287	Gm15455
gene302	NC_000067.6	33852052	33907934	-	2681	320705	Bend6
gene304	NC_000067.6	33908213	34308662	+	34985	13518	Dst
gene310	NC_000067.6	34436670	34439672	-	1705	69668	Ccdc115
gene311	NC_000067.6	34439829	34445747	+	2249	27993	Imp4
gene313	NC_000067.6	34459746	34473784	+	1578	19253	Ptpn18
gene316	NC_000067.6	34498430	34503062	+	1246	21755	Prss39
gene317	NC_000067.6	34535648	34544311	+	1038	12627	Cfc1
gene318	NC_000067.6	34536515	34560995	-	2204	21756	Prss40
gene321	NC_000067.6	34578932	34590944	+	5138	211383	Amer3
gene328	NC_000067.6	34801722	34812754	+	2714	226970	Arhgef4
gene329	NC_000067.6	34813218	34843050	-	5080	214469	Fam168b
gene330	NC_000067.6	34849941	34879585	+	6500	226971	Plekhb2
gene340	NC_000067.6	36068400	36106446	+	3719	50785	Hs6st1
gene342	NC_000067.6	36140028	36244302	-	9029	320011	Uggt1
gene346	NC_000067.6	36264602	36274674	-	2969	214854	Neurl3
gene347	NC_000067.6	36307733	36324036	+	6075	214855	Arid5a
gene348	NC_000067.6	36335730	36369193	-	8874	226976	Kansl3
gene350	NC_000067.6	36372183	36422110	+	6458	100534273	Fer1l5
gene351	NC_000067.6	36422063	36445272	-	3414	214895	Lman2l
gene354	NC_000067.6	36471597	36508776	+	4582	94220	Cnnm4
gene355	NC_000067.6	36511854	36528237	+	5305	94218	Cnnm3
gene356	NC_000067.6	36530193	36536556	-	2365	78321	Ankrd23
gene357	NC_000067.6	36538171	36547440	-	2238	109346	Ankrd39
gene358	NC_000067.6	36548639	36558381	-	5047	20353	Sema4c
gene359	NC_000067.6	36562696	36683190	-	3125	381337	Fam178b
gene360	NC_000067.6	36691487	36693388	+	569	12859	Cox5b
gene361	NC_000067.6	36699200	36710017	-	2304	226977	Actr1b
gene364	NC_000067.6	36761798	36782821	+	2915	22637	Zap70
gene366	NC_000067.6	36792189	36939874	-	7513	56030	Tmem131
gene368	NC_000067.6	37028812	37187608	+	6272	70853	Vwa3b
gene371	NC_000067.6	37218241	37263384	+	3869	12790	Cnga3
gene372	NC_000067.6	37299838	37410740	+	11019	269180	Inpp4a
gene374	NC_000067.6	37417085	37430103	-	3862	76178	Coa5
gene375	NC_000067.6	37430139	37439124	+	1445	67387	Unc50
gene376	NC_000067.6	37439340	37541047	-	7583	269181	Mgat4a
gene379	NC_000067.6	37611676	37720090	-	6840	72097	2010300C02Rik
gene383	NC_000067.6	37754570	37866737	-	8553	211484	Tsga10
gene384	NC_000067.6	37868513	37876298	+	5552	623661	Lipt1
gene385	NC_000067.6	37878888	37890442	-	2794	69028	Mitd1
gene386	NC_000067.6	37890471	37898338	+	2366	107734	Mrpl30
gene387	NC_000067.6	37905923	37916493	-	2564	332427	Lyg2
gene388	NC_000067.6	37946738	37957759	-	798	69541	Lyg1
gene389	NC_000067.6	37983867	37997725	-	5329	98258	Txndc9
gene390	NC_000067.6	37998010	38055579	+	7797	226982	Eif5b
gene392	NC_000067.6	38052786	38129920	-	5315	56210	Rev1
gene394	NC_000067.6	38175393	38628333	-	8510	16764	Aff3
gene398	NC_000067.6	38793652	38836715	-	6929	381338	Lonrf2
gene399	NC_000067.6	38863872	38898263	-	3331	98388	Chst10
gene401	NC_000067.6	38939149	38950276	+	1001	433292	Nms
gene403	NC_000067.6	38987814	38997236	+	1706	68833	Pdcl3
gene406	NC_000067.6	39193715	39363240	+	4475	18143	Npas2
gene410	NC_000067.6	39367851	39371911	+	1254	114641	Rpl31
gene411	NC_000067.6	39371495	39478775	-	5221	54610	Tbc1d8
gene412	NC_000067.6	39535802	39546881	+	3170	52846	Cnot11
gene415	NC_000067.6	39551294	39577438	-	4174	67702	Rnf149
gene417	NC_000067.6	39618406	39651182	-	5799	263764	Creg2
gene419	NC_000067.6	39665299	39720989	-	2509	619289	Rfx8
gene420	NC_000067.6	39804141	39805332	-	359	100042065	Gm3646
gene423	NC_000067.6	39900912	40026310	+	6068	26921	Map4k4
gene425	NC_000067.6	40083308	40125230	+	3949	16178	Il1r2
gene427	NC_000067.6	40225014	40316201	+	5793	16177	Il1r1
gene428	NC_000067.6	40324438	40367555	+	5224	107527	Il1rl2
gene430	NC_000067.6	40404864	40465418	+	7451	17082	Il1rl1
gene431	NC_000067.6	40465552	40500854	+	5096	16182	Il18r1
gene432	NC_000067.6	40515362	40551707	+	4999	16174	Il18rap
gene434	NC_000067.6	40579713	40630731	+	4336	110895	Slc9a4
gene435	NC_000067.6	40681712	40768885	+	3493	226999	Slc9a2
gene437	NC_000067.6	40772040	40790657	-	3152	211798	Mfsd9
gene438	NC_000067.6	40805573	40856887	+	2744	381339	Tmem182
gene454	NC_000067.6	42697146	42700210	+	3065	18993	Pou3f3
gene460	NC_000067.6	42851233	42905683	+	2422	69527	Mrps9
gene462	NC_000067.6	42952872	43035451	+	6674	93690	Gpr45
gene464	NC_000067.6	43047265	43098637	-	5832	73122	Tgfbrap1
gene466	NC_000067.6	43092280	43093842	+	1486	108167597	LOC108167597
gene467	NC_000067.6	43098710	43115946	+	3457	98404	AI597479
gene468	NC_000067.6	43123071	43198299	-	1702	14200	Fhl2
gene469	NC_000067.6	43189057	43189765	+	709	666642	Gm8210
gene471	NC_000067.6	43445751	43570518	+	2775	17974	Nck2
gene474	NC_000067.6	43730602	43742564	+	888	78896	1500015O10Rik
gene475	NC_000067.6	43747850	43827819	-	3770	67883	Uxs1
gene479	NC_000067.6	43933865	44003000	+	4831	22019	Tpp2
gene480	NC_000067.6	44009399	44042588	-	1727	433294	Mettl21c
gene481	NC_000067.6	44055869	44082447	-	22716	102636082	Ccdc168
gene482	NC_000067.6	44086613	44102495	-	1430	75623	Tex30
gene483	NC_000067.6	44106546	44118926	-	2524	72050	Kdelc1
gene484	NC_000067.6	44118962	44144771	+	4339	246229	Bivm
gene485	NC_000067.6	44146981	44181260	+	5318	22592	Ercc5
gene486	NC_000067.6	44204070	44218931	-	3181	403183	Mettl21e
gene492	NC_000067.6	44551497	44796838	+	3268	70676	Gulp1
gene499	NC_000067.6	45311538	45349706	+	5564	12825	Col3a1
gene500	NC_000067.6	45374331	45503282	-	6615	12832	Col5a2
gene506	NC_000067.6	45795153	45823638	+	3849	73674	Wdr75
gene511	NC_000067.6	45908070	45926536	-	3493	53945	Slc40a1
gene517	NC_000067.6	46065794	46373551	+	15146	227058	Dnah7b
gene520	NC_000067.6	46424245	46807477	+	14207	100101919	Dnah7c
gene521	NC_000067.6	46807544	46925773	-	7483	227059	Slc39a10
gene544	NC_000067.6	50927523	51187270	+	3339	56363	Tmeff2
gene546	NC_000067.6	51289126	51302960	+	3055	20324	Sdpr
gene548	NC_000067.6	51465806	51478414	-	6535	109019	Nabp1
gene551	NC_000067.6	51749758	51915978	-	6228	17912	Myo1b
gene555	NC_000067.6	51987106	52107189	+	3208	20849	Stat4
gene558	NC_000067.6	52119438	52161865	+	5356	20846	Stat1
gene560	NC_000067.6	52163449	52233719	-	12536	14660	Gls
gene564	NC_000067.6	52455849	52500448	-	5092	17936	Nab1
gene568	NC_000067.6	52568535	52651919	+	3646	227094	Tmem194b
gene571	NC_000067.6	52656299	52727462	-	7279	98682	Mfsd6
gene572	NC_000067.6	52785425	52817688	-	6002	16329	Inpp1
gene573	NC_000067.6	52845038	52920986	+	1838	227095	Hibch
gene575	NC_000067.6	52922320	52991340	-	4248	67080	1700019D03Rik
gene576	NC_000067.6	53061640	53068079	+	2705	17700	Mstn
gene577	NC_000067.6	53158573	53188650	-	2051	69397	1700019A02Rik
gene578	NC_000067.6	53189187	53297028	-	3342	227099	Pms1
gene579	NC_000067.6	53297095	53310245	+	1846	227102	Ormdl1
gene580	NC_000067.6	53312892	53326343	+	2680	72085	Osgepl1
gene582	NC_000067.6	53344617	53352752	-	2442	70396	Asnsd1
gene584	NC_000067.6	53396995	53708118	-	13733	627872	Dnah7a
gene586	NC_000067.6	53755512	53785215	-	3278	98267	Stk17b
gene587	NC_000067.6	53806872	54195034	-	13963	329152	Hecw2
gene589	NC_000067.6	54250661	54368727	+	6641	78016	Ccdc150
gene590	NC_000067.6	54395877	54439026	-	4764	98488	Gtf3c3
gene591	NC_000067.6	54442697	54447094	-	1324	102637189	Gm34066
gene593	NC_000067.6	54473000	54557684	-	10579	241062	Pgap1
gene595	NC_000067.6	54645340	54926732	-	8152	329154	Ankrd44
gene597	NC_000067.6	54985169	55027493	-	7714	81898	Sf3b1
gene598	NC_000067.6	55052770	55072702	+	1733	67876	Coq10b
gene600	NC_000067.6	55077834	55088217	-	2561	15510	Hspd1
gene601	NC_000067.6	55088148	55091317	+	768	15528	Hspe1
gene604	NC_000067.6	55131245	55154899	+	2826	19070	Mob4
gene606	NC_000067.6	55170159	55227065	-	4301	74013	Rftn2
gene608	NC_000067.6	55237177	55240058	+	2882	212679	Mars2
gene609	NC_000067.6	55248711	55364059	-	3706	75388	Boll
gene614	NC_000067.6	55405946	55754285	+	6555	227120	Plcl1
gene620	NC_000067.6	56636044	56637451	-	1408	71066	Hsfy2
gene621	NC_000067.6	56793981	56980448	-	6239	212712	Satb2
gene628	NC_000067.6	57377595	57385423	+	3326	73467	1700066M21Rik
gene629	NC_000067.6	57388235	57406674	-	1884	68736	Tyw5
gene630	NC_000067.6	57406548	57415958	+	1325	68115	9430016H08Rik
gene633	NC_000067.6	57774162	57948398	+	4671	67198	Spats2l
gene634	NC_000067.6	57955101	57970084	-	5100	51960	Kctd18
gene635	NC_000067.6	57985340	58026277	+	5416	68549	Sgol2a
gene636	NC_000067.6	58029806	58106410	+	5683	11761	Aox1
gene637	NC_000067.6	58113135	58200452	+	4907	71724	Aox3
gene639	NC_000067.6	58210397	58268600	+	5006	71872	Aox4
gene640	NC_000067.6	58278326	58379264	+	5553	213043	Aox2
gene643	NC_000067.6	58393136	58407354	+	3725	66882	Bzw1
gene644	NC_000067.6	58411988	58424088	-	3088	12747	Clk1
gene645	NC_000067.6	58430993	58445527	-	2256	70225	Ppil3
gene646	NC_000067.6	58445156	58462276	+	2639	65102	Nif3l1
gene647	NC_000067.6	58462771	58505109	-	3561	18393	Orc2
gene649	NC_000067.6	58522806	58586333	-	9060	213056	Fam126b
gene650	NC_000067.6	58586397	58595964	+	750	66495	Ndufb3
gene655	NC_000067.6	58656926	58696009	-	4668	108812	Als2cr12
gene656	NC_000067.6	58711307	58759209	+	8950	12633	Cflar
gene658	NC_000067.6	58795228	58847503	+	3039	12370	Casp8
gene659	NC_000067.6	58849791	58896695	-	2349	101056017	Gm28802
gene660	NC_000067.6	58900449	58973482	-	7561	70827	Trak2
gene661	NC_000067.6	58973527	58995126	+	2366	227154	Stradb
gene662	NC_000067.6	58994773	59022925	-	7750	102636554	Als2cr11b
gene664	NC_000067.6	59050506	59095025	-	2326	73463	Als2cr11
gene665	NC_000067.6	59100584	59120695	-	2385	381259	Tmem237
gene666	NC_000067.6	59120935	59163389	-	3087	227157	Mpp4
gene668	NC_000067.6	59162756	59237231	-	7038	74018	Als2
gene670	NC_000067.6	59256861	59352612	+	2104	271697	Cdk15
gene673	NC_000067.6	59482147	59486955	+	4809	14369	Fzd7
gene674	NC_000067.6	59516264	59636417	+	7882	381260	Gm973
gene679	NC_000067.6	59639434	59670834	-	1215	22218	Sumo1
gene680	NC_000067.6	59684951	59711510	+	2148	55989	Nop58
gene683	NC_000067.6	59764270	59878081	+	11096	12168	Bmpr2
gene684	NC_000067.6	59913006	59985348	+	5534	72750	Fam117b
gene686	NC_000067.6	59989068	60043512	-	5353	70375	Ica1l
gene687	NC_000067.6	60076868	60098500	-	3392	57750	Wdr12
gene688	NC_000067.6	60098221	60153953	+	7458	241066	Carf
gene690	NC_000067.6	60178625	60338328	+	18589	269198	Nbeal1
gene691	NC_000067.6	60343300	60388060	+	2246	77951	Cyp20a1
gene692	NC_000067.6	60408998	60481945	+	7464	329165	Abi2
gene693	NC_000067.6	60471730	60567074	-	9795	77300	Raph1
gene694	NC_000067.6	60522773	60523033	-	261	102637269	LOC102637269
gene698	NC_000067.6	60746388	60773359	+	4317	12487	Cd28
gene705	NC_000067.6	60909025	60915832	+	1933	12477	Ctla4
gene708	NC_000067.6	60960773	61000322	+	4302	54167	Icos
gene712	NC_000067.6	61638667	62642284	+	9296	72823	Pard3b
gene717	NC_000067.6	62703317	62818692	+	8122	18187	Nrp2
gene725	NC_000067.6	63047801	63114267	-	14027	227195	Ino80d
gene728	NC_000067.6	63143592	63176822	-	2979	227197	Ndufs1
gene729	NC_000067.6	63176831	63180486	+	1933	55949	Eef1b2
gene731	NC_000067.6	63182571	63223350	-	2562	241070	Gpr1
gene732	NC_000067.6	63200358	63314576	+	13323	73884	Zdbf2
gene738	NC_000067.6	63445882	63596104	+	6358	23792	Adam23
gene739	NC_000067.6	63615598	63620732	+	1388	105243944	Gm39653
gene740	NC_000067.6	63622851	63686927	-	2427	241073	Dytn
gene741	NC_000067.6	63698827	63730318	-	1711	76668	Mdh1b
gene742	NC_000067.6	63730599	63753385	+	3250	75619	Fastkd2
gene743	NC_000067.6	63754909	63769267	-	1756	74426	4933402D24Rik
gene745	NC_000067.6	63851921	63936247	+	1284	102637534	Cpo
gene747	NC_000067.6	64029448	64122328	-	8002	93691	Klf7
gene755	NC_000067.6	64532315	64604548	+	9371	12912	Creb1
gene756	NC_000067.6	64606473	64618552	-	4274	67099	Mettl21a
gene759	NC_000067.6	64691041	64725646	+	4310	227210	Ccnyl1
gene760	NC_000067.6	64730558	64737750	-	6914	14367	Fzd5
gene761	NC_000067.6	64789120	64956824	-	9386	241075	Plekhm3
gene765	NC_000067.6	65013078	65032759	-	1372	70861	Akr1cl
gene767	NC_000067.6	65048557	65051163	-	642	12968	Cryge
gene768	NC_000067.6	65061838	65063440	-	635	12967	Crygd
gene769	NC_000067.6	65071525	65073532	-	629	12966	Crygc
gene770	NC_000067.6	65080222	65082290	-	633	12965	Crygb
gene772	NC_000067.6	65100389	65103363	-	615	12964	Cryga
gene773	NC_000067.6	65105285	65123214	-	2667	98303	D630023F18Rik
gene775	NC_000067.6	65158616	65186479	-	2438	15926	Idh1
gene776	NC_000067.6	65186638	65278696	+	11553	18711	Pikfyve
gene777	NC_000067.6	65280282	65389625	+	6728	213527	Pth2r
gene781	NC_000067.6	65926522	65928304	+	622	12969	Crygf
gene784	NC_000067.6	66175246	66442583	+	16281	17756	Map2
gene786	NC_000067.6	66468296	66699148	+	13729	329178	Unc80
gene788	NC_000067.6	66700812	66719805	+	3132	66646	Rpe
gene789	NC_000067.6	66719243	66817596	-	17328	68691	Kansl1l
gene793	NC_000067.6	66830839	66863309	-	1948	11363	Acadl
gene795	NC_000067.6	66924295	66945473	-	1486	17901	Myl1
gene798	NC_000067.6	67000517	67038889	-	4545	14768	Lancl1
gene799	NC_000067.6	67122426	67231267	+	5579	227231	Cps1
gene803	NC_000067.6	68031884	69110787	-	18492	13869	Erbb4
gene807	NC_000067.6	69531207	69687351	-	10389	22779	Ikzf2
gene809	NC_000067.6	69826872	70725132	+	5438	66722	Spag16
gene811	NC_000067.6	70725221	70888938	+	9845	320460	Vwc2l
gene814	NC_000067.6	71027531	71103156	-	5636	12021	Bard1
gene816	NC_000067.6	71243090	71414910	-	8323	74591	Abca12
gene819	NC_000067.6	71557156	71579403	+	2611	108147	Atic
gene820	NC_000067.6	71585473	71653234	-	8425	14268	Fn1
gene836	NC_000067.6	72159233	72212307	-	3721	381269	Mreg
gene838	NC_000067.6	72259172	72284314	-	1186	111175	Pecr
gene839	NC_000067.6	72284362	72303104	+	3067	271711	Tmem169
gene840	NC_000067.6	72307417	72394953	+	2901	22596	Xrcc5
gene842	NC_000067.6	72427112	72536587	-	4332	381270	March4
gene844	NC_000067.6	72536691	72636790	+	7567	54380	Smarcal1
gene846	NC_000067.6	72642980	72700564	-	4573	319695	Ankar
gene848	NC_000067.6	72711260	72713813	+	588	19981	Rpl37a
gene852	NC_000067.6	72824480	72852474	+	1418	16008	Igfbp2
gene853	NC_000067.6	72858065	72874865	-	5854	16011	Igfbp5
gene858	NC_000067.6	73015074	73015899	-	427	21958	Tnp1
gene871	NC_000067.6	73910231	74124529	-	12143	21961	Tns1
gene874	NC_000067.6	74124618	74148230	+	3355	435626	Rufy4
gene875	NC_000067.6	74153994	74161246	+	3125	12765	Cxcr2
gene876	NC_000067.6	74191785	74195436	-	3652	227288	Cxcr1
gene879	NC_000067.6	74236505	74268213	+	1642	76709	Arpc2
gene880	NC_000067.6	74278600	74279589	+	990	227289	Gpbar1
gene881	NC_000067.6	74279840	74284738	-	2119	227290	Aamp
gene883	NC_000067.6	74284599	74353692	+	3630	56695	Pnkd
gene884	NC_000067.6	74288247	74304336	-	2309	69660	Tmbim1
gene885	NC_000067.6	74362108	74369323	+	2459	241112	Catip
gene886	NC_000067.6	74375014	74386057	+	2573	18173	Slc11a1
gene887	NC_000067.6	74391609	74397285	+	2776	227292	Ctdsp1
gene889	NC_000067.6	74409384	74435560	+	3117	22349	Vil1
gene890	NC_000067.6	74435510	74544286	-	7455	319651	Usp37
gene891	NC_000067.6	74506040	74530842	+	3286	58184	Cnot9
gene892	NC_000067.6	74541791	74565977	+	4393	18802	Plcd4
gene893	NC_000067.6	74566423	74588073	-	6531	77264	Zfp142
gene894	NC_000067.6	74588289	74592443	+	2899	66821	Bcs1l
gene895	NC_000067.6	74593748	74601397	-	2260	57751	Rnf25
gene896	NC_000067.6	74601450	74636894	+	5240	269209	Stk36
gene897	NC_000067.6	74661645	74701832	+	8333	67534	Ttll4
gene898	NC_000067.6	74713146	74737897	+	2325	104086	Cyp27a1
gene899	NC_000067.6	74738922	74749592	-	3155	241113	Prkag3
gene900	NC_000067.6	74754342	74785322	+	2310	22420	Wnt6
gene903	NC_000067.6	74792019	74804176	+	1962	22409	Wnt10a
gene907	NC_000067.6	74855029	74857732	+	2704	12570	Cdk5r2
gene908	NC_000067.6	74881501	74885473	-	1584	260298	Fev
gene909	NC_000067.6	74889934	74898842	-	821	12958	Cryba2
gene911	NC_000067.6	74902071	74935628	-	9334	241116	Ccdc108
gene912	NC_000067.6	74945315	74951672	-	3049	16147	Ihh
gene913	NC_000067.6	74967346	75125226	-	982	75570	Nhej1
gene914	NC_000067.6	75125541	75135223	-	3396	22626	Slc23a3
gene915	NC_000067.6	75135215	75142733	-	3310	69171	Cnppd1
gene916	NC_000067.6	75142786	75147909	+	2676	227298	Fam134a
gene917	NC_000067.6	75168646	75171626	+	1299	68818	Zfand2b
gene918	NC_000067.6	75171640	75180392	-	3043	74104	Abcb6
gene919	NC_000067.6	75180861	75192010	-	4399	245860	Atg9a
gene920	NC_000067.6	75192160	75199387	+	3381	52231	Ankzf1
gene921	NC_000067.6	75197534	75210816	-	5681	74577	Glb1l
gene922	NC_000067.6	75210829	75215606	+	3011	20872	Stk16
gene923	NC_000067.6	75214972	75219860	-	2764	22145	Tuba4a
gene924	NC_000067.6	75219984	75232093	-	1272	381272	A630095N17Rik
gene925	NC_000067.6	75236403	75245692	+	3223	56812	Dnajb2
gene926	NC_000067.6	75247035	75264497	-	4197	19275	Ptprn
gene927	NC_000067.6	75272197	75278458	-	793	19711	Resp18
gene928	NC_000067.6	75308565	75317654	-	2216	13437	Dnpep
gene929	NC_000067.6	75360292	75368579	+	3065	13346	Des
gene931	NC_000067.6	75375297	75432320	+	14281	11790	Speg
gene932	NC_000067.6	75435911	75443176	+	1876	69080	Gmppa
gene933	NC_000067.6	75450510	75474340	+	2650	241118	Asic4
gene935	NC_000067.6	75474569	75479471	-	3235	74241	Chpf
gene936	NC_000067.6	75479532	75485693	+	2185	319998	Tmem198
gene937	NC_000067.6	75485825	75506658	-	6540	98733	Obsl1
gene938	NC_000067.6	75507077	75510366	+	1920	16322	Inha
gene939	NC_000067.6	75521529	75537335	+	4458	71728	Stk11ip
gene941	NC_000067.6	75545914	75559431	+	5904	20536	Slc4a3
gene951	NC_000067.6	77367182	77515103	-	6375	13838	Epha4
gene957	NC_000067.6	78101267	78197136	-	3868	18505	Pax3
gene959	NC_000067.6	78214964	78218978	-	3580	100039210	Gm2102
gene960	NC_000067.6	78310044	78420289	+	4424	433323	Sgpp2
gene962	NC_000067.6	78417958	78488897	-	2615	23874	Farsb
gene963	NC_000067.6	78511060	78606964	+	1374	68393	Mogat1
gene966	NC_000067.6	78657825	78707743	+	3950	74205	Acsl3
gene967	NC_000067.6	78657825	78667601	+	3981	195434	Utp14b
gene972	NC_000067.6	78816949	78820025	+	2463	57814	Kcne4
gene974	NC_000067.6	79434669	79440090	-	2485	20254	Scg2
gene976	NC_000067.6	79606876	79672020	-	3116	252903	Ap1s3
gene977	NC_000067.6	79702262	79776047	-	7484	69368	Wdfy1
gene978	NC_000067.6	79776018	79781445	+	1424	69163	Mrpl44
gene980	NC_000067.6	79794317	79858665	-	2174	20720	Serpine2
gene984	NC_000067.6	80198699	80214205	-	3188	241128	Fam124b
gene988	NC_000067.6	80264923	80340690	-	5147	26554	Cul3
gene993	NC_000067.6	80501068	80758706	-	14239	210293	Dock10
gene994	NC_000067.6	81076558	81367705	+	15762	241134	Nyap2
gene999	NC_000067.6	82233105	82291439	-	9163	16367	Irs1
gene1000	NC_000067.6	82316457	82445366	+	4032	76867	Rhbdd1
gene1002	NC_000067.6	82448419	82586927	-	10696	12829	Col4a4
gene1003	NC_000067.6	82586921	82722059	+	8609	12828	Col4a3
gene1005	NC_000067.6	82724890	82752390	+	2102	75734	Mff
gene1007	NC_000067.6	82756649	82768456	-	1503	66261	Tm4sf20
gene1013	NC_000067.6	82839460	82901001	+	7940	15463	Agfg1
gene1015	NC_000067.6	83012523	83038838	-	3522	80721	Slc19a3
gene1017	NC_000067.6	83060930	83061921	+	992	71386	Krtap28-13
gene1018	NC_000067.6	83116766	83119167	+	802	20297	Ccl20
gene1019	NC_000067.6	83159742	83210574	+	4594	71227	Daw1
gene1021	NC_000067.6	83255442	83408393	-	7527	77629	Sphkap
gene1023	NC_000067.6	84036293	84339845	-	3001	98496	Pid1
gene1026	NC_000067.6	84369839	84696221	-	3632	227325	Dner
gene1028	NC_000067.6	84721189	84850008	-	11195	14897	Trip12
gene1029	NC_000067.6	84839841	84900487	+	1780	66153	Fbxo36
gene1030	NC_000067.6	84905488	84935286	-	3916	71781	Slc16a14
gene1032	NC_000067.6	84958594	84966167	+	3103	100503433	Gm15433
gene1037	NC_000067.6	85088139	85110502	-	2967	381287	A530032D15Rik
gene1039	NC_000067.6	85112445	85118523	-	516	102639105	Gm35498
gene1041	NC_000067.6	85156899	85309015	-	1942	102638555	Gm38510
gene1042	NC_000067.6	85171032	85272685	+	1154	102638435	LOC102638435
gene1043	NC_000067.6	85199592	85215398	+	3330	665378	Gm7609
gene1044	NC_000067.6	85241286	85270866	-	4108	620078	C130026I21Rik
gene1045	NC_000067.6	85313407	85317321	-	1311	108167347	LOC108167347
gene1046	NC_000067.6	85326365	85555808	+	4263	101055758	LOC101055758
gene1048	NC_000067.6	85483425	85527421	-	2192	100040213	Gm2666
gene1049	NC_000067.6	85497655	85513346	+	1459	100039794	Gm2427
gene1050	NC_000067.6	85570753	85603891	-	2856	109032	Sp110
gene1051	NC_000067.6	85600703	85645040	+	2517	434484	Sp140
gene1053	NC_000067.6	85649944	85709998	+	5052	20684	Sp100
gene1054	NC_000067.6	85717083	85736656	-	2183	319997	A630001G21Rik
gene1057	NC_000067.6	85793408	85851577	+	4616	12283	Cab39
gene1058	NC_000067.6	85894286	85908698	+	2723	64294	Itm2c
gene1061	NC_000067.6	85933198	85991571	-	5816	227326	Gpr55
gene1064	NC_000067.6	86017841	86029958	+	2708	70060	Spata3
gene1065	NC_000067.6	86045863	86055456	+	3331	72792	2810459M11Rik
gene1066	NC_000067.6	86064619	86139295	+	3256	70247	Psmd1
gene1067	NC_000067.6	86097546	86113662	-	6065	15559	Htr2b
gene1068	NC_000067.6	86154729	86278284	+	8784	78795	Armc9
gene1072	NC_000067.6	86303221	86307305	+	2595	227327	B3gnt7
gene1074	NC_000067.6	86344719	86359455	-	8706	17975	Ncl
gene1079	NC_000067.6	86386242	86389361	-	1387	14767	Nmur1
gene1080	NC_000067.6	86426329	86428049	+	1721	71863	1700019O17Rik
gene1085	NC_000067.6	86526736	86530698	+	1192	19231	Ptma
gene1086	NC_000067.6	86543013	86582808	-	1401	18582	Pde6d
gene1087	NC_000067.6	86582892	86606500	+	2520	26895	Cops7b
gene1089	NC_000067.6	86666293	86670573	-	1042	18159	Nppc
gene1090	NC_000067.6	86703779	87050097	+	3274	208718	Dis3l2
gene1097	NC_000067.6	87086690	87095934	-	2199	11650	Alppl2
gene1098	NC_000067.6	87098002	87101606	-	2337	76768	Alpi
gene1099	NC_000067.6	87125008	87127912	+	1680	11648	Akp3
gene1100	NC_000067.6	87142874	87157085	-	6144	13599	Ecel1
gene1102	NC_000067.6	87183102	87188405	+	2288	69453	Prss56
gene1103	NC_000067.6	87190597	87200070	+	2965	11447	Chrnd
gene1104	NC_000067.6	87205811	87211835	+	2110	11449	Chrng
gene1105	NC_000067.6	87213901	87240488	+	8805	26987	Eif4e2
gene1106	NC_000067.6	87264309	87310839	+	1908	98363	Efhd1
gene1108	NC_000067.6	87326981	87450810	+	6539	227331	Gigyf2
gene1109	NC_000067.6	87384577	87394729	-	3056	100040591	Kcnj13
gene1110	NC_000067.6	87470130	87475482	+	619	73234	3110079O15Rik
gene1111	NC_000067.6	87476829	87573870	-	3384	53972	Ngef
gene1114	NC_000067.6	87574027	87597845	+	2108	23956	Neu2
gene1115	NC_000067.6	87620312	87720510	+	5175	16331	Inpp5d
gene1118	NC_000067.6	87756006	87792428	+	3310	77040	Atg16l1
gene1120	NC_000067.6	87800167	87845158	+	5415	20215	Sag
gene1122	NC_000067.6	87853273	87945177	+	9184	227333	Dgkd
gene1124	NC_000067.6	87945119	88008578	-	8762	227334	Usp40
gene1127	NC_000067.6	88055411	88220002	+	3242	394430	Ugt1a10
gene1129	NC_000067.6	88070779	88220002	+	3216	394434	Ugt1a9
gene1131	NC_000067.6	88095001	88220002	+	3294	394432	Ugt1a7c
gene1132	NC_000067.6	88103257	88218998	+	2293	394435	Ugt1a6b
gene1134	NC_000067.6	88134809	88220002	+	3302	94284	Ugt1a6a
gene1137	NC_000067.6	88166012	88220002	+	3208	394433	Ugt1a5
gene1140	NC_000067.6	88200611	88220002	+	3206	22236	Ugt1a2
gene1141	NC_000067.6	88204732	88205748	-	1017	15504	Dnajb3
gene1142	NC_000067.6	88211959	88220002	+	3229	394436	Ugt1a1
gene1143	NC_000067.6	88226991	88262289	+	8603	100040766	Mroh2a
gene1144	NC_000067.6	88258856	88277633	-	8493	381280	Hjurp
gene1145	NC_000067.6	88306712	88388853	+	4060	171382	Trpm8
gene1146	NC_000067.6	88406966	88428300	+	980	75396	Spp2
gene1149	NC_000067.6	88499871	88510066	-	1957	14659	Glrp1
gene1152	NC_000067.6	88698225	88702191	-	3967	320982	Arl4c
gene1158	NC_000067.6	89070462	89155068	+	5198	98402	Sh3bp4
gene1163	NC_000067.6	89454811	89895282	+	9581	347722	Agap1
gene1167	NC_000067.6	89927962	89931176	-	2126	14472	Gbx2
gene1168	NC_000067.6	89930366	89934593	+	1350	102637806	LOC102637806
gene1169	NC_000067.6	89952295	90014666	-	4044	208372	Asb18
gene1172	NC_000067.6	90042132	90153401	-	3210	74918	Iqca
gene1174	NC_000067.6	90203980	90215724	+	2321	12778	Ackr3
gene1183	NC_000067.6	90603425	90613341	+	1843	108679	Cops8
gene1188	NC_000067.6	90766860	90843971	-	10841	12835	Col6a3
gene1190	NC_000067.6	90915023	90951142	+	4561	171531	Mlph
gene1191	NC_000067.6	90951256	90954369	+	1279	623503	Prlh
gene1192	NC_000067.6	90958133	90969674	-	2004	19329	Rab17
gene1193	NC_000067.6	90998428	91128944	+	6229	16978	Lrrfip1
gene1194	NC_000067.6	91144973	91170799	+	4025	329207	Rbm44
gene1197	NC_000067.6	91179822	91225196	+	6927	51801	Ramp1
gene1198	NC_000067.6	91249690	91286520	+	2435	67921	Ube2f
gene1200	NC_000067.6	91298295	91321080	+	2400	50880	Scly
gene1201	NC_000067.6	91322075	91348303	+	5442	227357	Espnl
gene1202	NC_000067.6	91351073	91362404	+	3020	70788	Klhl30
gene1203	NC_000067.6	91366161	91374217	+	3084	227358	Fam132b
gene1204	NC_000067.6	91373865	91398842	-	3721	67444	Ilkap
gene1206	NC_000067.6	91411482	91413877	-	2081	55927	Hes6
gene1207	NC_000067.6	91415977	91459402	-	6033	18627	Per2
gene1211	NC_000067.6	91494590	91529307	+	5003	74019	Traf3ip1
gene1212	NC_000067.6	91539455	91559590	+	7389	65247	Asb1
gene1214	NC_000067.6	91801461	91848034	+	1335	13345	Twist2
gene1217	NC_000067.6	91928779	92195670	-	10631	208727	Hdac4
gene1221	NC_000067.6	92439708	92473758	-	1220	67273	Ndufa10
gene1223	NC_000067.6	92479681	92480619	-	939	259040	Olfr1416
gene1224	NC_000067.6	92490818	92491753	-	936	258228	Olfr1415
gene1225	NC_000067.6	92511048	92518515	-	1189	259041	Olfr1414
gene1226	NC_000067.6	92573125	92574206	+	1082	259039	Olfr1413
gene1227	NC_000067.6	92588332	92589297	+	966	258274	Olfr1412
gene1228	NC_000067.6	92596521	92597492	+	972	258483	Olfr1411
gene1229	NC_000067.6	92607839	92608807	+	969	258484	Olfr1410
gene1230	NC_000067.6	92619881	92621001	+	1121	257890	Olfr12
gene1231	NC_000067.6	92637145	92641985	-	711	66915	Myeov2
gene1232	NC_000067.6	92644218	92648898	-	1142	260301	Otos
gene1235	NC_000067.6	92831686	92860211	+	5356	14733	Gpc1
gene1237	NC_000067.6	92860361	92902987	-	4441	241158	Ankmy1
gene1239	NC_000067.6	92906989	92908620	+	1491	67446	Dusp28
gene1241	NC_000067.6	92910803	92920585	+	4666	108657	Rnpepl1
gene1243	NC_000067.6	92934408	92947948	+	2877	23830	Capn10
gene1244	NC_000067.6	92950860	92986391	+	6807	64095	Gpr35
gene1247	NC_000067.6	93006334	93012269	+	1088	208760	Aqp12
gene1248	NC_000067.6	93015455	93101893	-	8619	16560	Kif1a
gene1250	NC_000067.6	93135240	93145421	+	1553	11611	Agxt
gene1251	NC_000067.6	93151354	93160957	-	2390	71874	2310007B03Rik
gene1252	NC_000067.6	93168423	93231067	+	8926	381284	Crocc2
gene1253	NC_000067.6	93235816	93301065	+	10418	208777	Sned1
gene1255	NC_000067.6	93301205	93305879	-	1330	69821	Mterf4
gene1258	NC_000067.6	93309437	93343399	-	5485	269224	Pask
gene1259	NC_000067.6	93343645	93367622	+	3838	66385	Ppp1r7
gene1262	NC_000067.6	93373797	93404304	+	4223	404545	Ano7
gene1263	NC_000067.6	93405940	93478917	-	7047	110611	Hdlbp
gene1265	NC_000067.6	93478968	93509733	+	3598	18000	Sept2
gene1266	NC_000067.6	93512104	93621976	+	3912	227377	Farp2
gene1269	NC_000067.6	93620751	93654216	-	3590	59041	Stk25
gene1270	NC_000067.6	93685575	93695770	+	1559	51800	Bok
gene1271	NC_000067.6	93705391	93754838	-	2230	67026	Thap4
gene1272	NC_000067.6	93755033	93789529	+	3259	66615	Atg4b
gene1273	NC_000067.6	93792576	93801934	-	1310	21915	Dtymk
gene1274	NC_000067.6	93803592	93822101	+	4912	66262	Ing5
gene1275	NC_000067.6	93824808	93853857	+	5734	98314	D2hgdh
gene1276	NC_000067.6	93861344	93876494	+	2846	381334	Gal3st2
gene1279	NC_000067.6	93918437	93942645	+	2866	100041596	Gm9994
gene1280	NC_000067.6	93967806	93985871	+	1111	666009	Gm7889
gene1281	NC_000067.6	93990509	94011539	+	4171	619597	Gm6086
gene1282	NC_000067.6	94020493	94028334	+	4595	241159	Neu4
gene1283	NC_000067.6	94038305	94052553	-	1930	18566	Pdcd1
gene1288	NC_000067.6	95313628	95335284	+	2107	67698	Fam174a
gene1291	NC_000067.6	95587682	95667612	-	5695	20452	St8sia4
gene1299	NC_000067.6	96816270	96872171	-	4908	227394	Slco4c1
gene1304	NC_000067.6	97059447	97128339	-	2534	74441	Slco6c1
gene1305	NC_000067.6	97162694	97310549	+	2326	634331	Gm7133
gene1306	NC_000067.6	97346182	97479109	+	2779	634346	Gm7135
gene1308	NC_000067.6	97643902	97662018	-	3680	52392	D1Ertd622e
gene1309	NC_000067.6	97706043	97770406	-	6324	227399	Ppip5k2
gene1310	NC_000067.6	97770172	97793709	+	2884	252876	Gin1
gene1311	NC_000067.6	97821091	98095658	-	4548	18484	Pam
gene1319	NC_000067.6	98421087	98516985	+	3163	70866	Slco6d1
gene1323	NC_000067.6	99772245	100490599	+	10465	241175	Cntnap5b
gene1340	NC_000067.6	104768819	104995481	+	3722	23836	Cdh20
gene1343	NC_000067.6	105276917	105356988	-	8768	320311	Rnf152
gene1347	NC_000067.6	105518421	105663726	-	9621	27392	Pign
gene1350	NC_000067.6	105663841	105755131	+	5533	227446	2310035C23Rik
gene1352	NC_000067.6	105780723	105847981	+	5022	21934	Tnfrsf11a
gene1356	NC_000067.6	105979335	105990291	-	495	635504	Gm7160
gene1357	NC_000067.6	105990406	106034077	+	6676	227449	Zcchc2
gene1360	NC_000067.6	106171869	106394245	+	6104	98432	Phlpp1
gene1363	NC_000067.6	106538176	106714290	-	7349	12043	Bcl2
gene1366	NC_000067.6	106720410	106759742	-	5721	70750	Kdsr
gene1367	NC_000067.6	106770788	106796725	-	3272	20479	Vps4b
gene1368	NC_000067.6	106861180	106883348	+	2565	20724	Serpinb5
gene1370	NC_000067.6	106934449	106957080	+	1735	71869	Serpinb12
gene1371	NC_000067.6	106980984	107001195	+	1607	241196	Serpinb13
gene1374	NC_000067.6	107045587	107052303	-	1629	20248	Serpinb3a
gene1375	NC_000067.6	107078163	107083480	-	1198	394252	Serpinb3d
gene1377	NC_000067.6	107153961	107161114	-	1632	383548	Serpinb3b
gene1380	NC_000067.6	107271201	107278371	-	1659	381286	Serpinb3c
gene1382	NC_000067.6	107362314	107380475	+	1699	66957	Serpinb11
gene1383	NC_000067.6	107422689	107452689	+	1887	116872	Serpinb7
gene1384	NC_000067.6	107500892	107525600	+	2229	18788	Serpinb2
gene1385	NC_000067.6	107528994	107560742	+	5319	241197	Serpinb10
gene1387	NC_000067.6	107589926	107611795	+	6186	20725	Serpinb8
gene1397	NC_000067.6	109982190	110145272	+	15436	241201	Cdh7
gene1402	NC_000067.6	110888002	110977593	-	7768	227485	Cdh19
gene1406	NC_000067.6	111858701	111864969	-	5815	319901	Dsel
gene1427	NC_000067.6	115684502	116587323	+	11279	636808	Cntnap5a
gene1430	NC_000067.6	117726867	117727955	+	1089	108167601	LOC108167601
gene1432	NC_000067.6	117781135	117803359	+	2709	547097	B020011L13Rik
gene1436	NC_000067.6	118298517	118311132	-	3040	22099	Tsn
gene1437	NC_000067.6	118321843	118333831	+	1894	67949	Nifk
gene1439	NC_000067.6	118389058	118609462	+	8088	76707	Clasp1
gene1441	NC_000067.6	118627923	118685168	+	9292	81879	Tfcp2l1
gene1442	NC_000067.6	118834061	119053619	-	7328	14633	Gli2
gene1449	NC_000067.6	119415465	119422248	-	4255	16324	Inhbb
gene1454	NC_000067.6	119470305	119504782	-	2313	64143	Ralb
gene1456	NC_000067.6	119526154	119528983	+	2830	226351	Tmem185b
gene1458	NC_000067.6	119545032	119649138	-	12463	226352	Epb41l5
gene1459	NC_000067.6	119652467	119837542	-	10822	19258	Ptpn4
gene1465	NC_000067.6	119907890	119913168	-	3301	66343	Tmem177
gene1466	NC_000067.6	119923340	119997458	-	5196	226356	Cfap221
gene1469	NC_000067.6	120006899	120063539	+	5066	319229	Sctr
gene1472	NC_000067.6	120067377	120074069	-	1306	170706	Tmem37
gene1475	NC_000067.6	120113280	120121096	-	745	13167	Dbi
gene1476	NC_000067.6	120121115	120188190	+	4352	73103	3110009E18Rik
gene1477	NC_000067.6	120226414	120271082	-	3308	68428	Steap3
gene1478	NC_000067.6	120340582	120343174	+	2000	226359	C1ql2
gene1480	NC_000067.6	120474538	120505084	-	1985	17167	Marco
gene1482	NC_000067.6	120602487	120607991	+	2554	13798	En1
gene1492	NC_000067.6	121304353	121332589	-	3445	72999	Insig2
gene1493	NC_000067.6	121358758	121359182	-	243	108167603	LOC108167603
gene1496	NC_000067.6	121431067	121506460	+	7256	70829	Ccdc93
gene1497	NC_000067.6	121509758	121529312	-	3035	15564	Htr5b
gene1498	NC_000067.6	121553835	121567980	-	2399	66942	Ddx18
gene1503	NC_000067.6	123332138	124846034	-	5339	269109	Dpp10
gene1507	NC_000067.6	125392905	125435727	-	2746	74117	Actr3
gene1508	NC_000067.6	125560411	125595823	+	3359	74150	Slc35f5
gene1510	NC_000067.6	125676996	125873862	+	2690	71111	Gpr39
gene1512	NC_000067.6	125867622	125913151	-	7394	72585	Lypd1
gene1513	NC_000067.6	125913636	126830900	-	14030	210356	Nckap5
gene1518	NC_000067.6	127204973	127488334	+	8536	107895	Mgat5
gene1521	NC_000067.6	127490342	127679621	-	3190	72160	Tmem163
gene1523	NC_000067.6	127729413	127767564	+	2303	266645	Acmsd
gene1525	NC_000067.6	127774164	127804837	+	3514	72949	Ccnt2
gene1526	NC_000067.6	127813481	127855613	-	7237	22625	Map3k19
gene1527	NC_000067.6	127868737	127943876	+	4438	226407	Rab3gap1
gene1528	NC_000067.6	127954179	128103055	-	15796	226409	Zranb3
gene1532	NC_000067.6	128103293	128237738	+	5186	226412	R3hdm1
gene1535	NC_000067.6	128243898	128279378	+	4380	67812	Ubxn4
gene1537	NC_000067.6	128284756	128328318	-	6174	226413	Lct
gene1538	NC_000067.6	128331575	128359705	-	4431	17219	Mcm6
gene1539	NC_000067.6	128363707	128417416	-	2509	226414	Dars
gene1542	NC_000067.6	128588199	128592311	-	1853	12767	Cxcr4
gene1543	NC_000067.6	129273304	130219278	+	15058	210417	Thsd7b
gene1549	NC_000067.6	130388526	130423043	-	1647	13137	Cd55b
gene1551	NC_000067.6	130429789	130463021	-	9722	13136	Cd55
gene1553	NC_000067.6	130544619	130629634	-	4696	22789	Zp3r
gene1554	NC_000067.6	130635921	130661645	-	1932	12269	C4bp
gene1556	NC_000067.6	130689043	130729253	-	9621	18640	Pfkfb2
gene1557	NC_000067.6	130717327	130722073	+	3843	226418	Yod1
gene1558	NC_000067.6	130731921	130744622	+	2964	212439	AA986860
gene1561	NC_000067.6	130784790	130825884	+	8109	64435	Fcamr
gene1563	NC_000067.6	130826684	130852249	+	3849	18703	Pigr
gene1564	NC_000067.6	130865777	130880790	+	1491	69169	Fcmr
gene1565	NC_000067.6	130882074	130887411	-	1116	93672	Il24
gene1566	NC_000067.6	130906985	130911296	-	1031	58181	Il20
gene1567	NC_000067.6	130932656	130945457	-	1121	329244	Il19
gene1569	NC_000067.6	131019845	131024970	+	1306	16153	Il10
gene1570	NC_000067.6	131053700	131097843	-	2871	17164	Mapkapk2
gene1571	NC_000067.6	131128441	131138234	-	2137	226419	Dyrk3
gene1572	NC_000067.6	131153172	131187659	+	9458	16865	Eif2d
gene1573	NC_000067.6	131176410	131245178	-	3738	54354	Rassf5
gene1576	NC_000067.6	131254600	131279629	-	4541	56489	Ikbke
gene1577	NC_000067.6	131285251	131527361	-	14400	14270	Srgap2
gene1579	NC_000067.6	131527903	131539035	+	1354	108900	Fam72a
gene1580	NC_000067.6	131599114	131612000	+	4148	26361	Avpr1b
gene1582	NC_000067.6	131638314	131675507	+	2120	13034	Ctse
gene1583	NC_000067.6	131646887	131650331	+	2275	108167725	LOC108167725
gene1584	NC_000067.6	131688681	131715443	+	4786	226421	Rab7b
gene1586	NC_000067.6	131744022	131771504	+	4856	320718	Slc26a9
gene1587	NC_000067.6	131797384	131821419	+	4497	212933	Pm20d1
gene1588	NC_000067.6	131828012	131848863	+	4660	98396	Slc41a1
gene1589	NC_000067.6	131867210	131872887	+	1445	226422	Rab29
gene1590	NC_000067.6	131910458	131936321	+	6096	98415	Nucks1
gene1591	NC_000067.6	131962915	131982972	+	3557	212980	Slc45a3
gene1592	NC_000067.6	132007605	132026448	+	5457	13714	Elk4
gene1593	NC_000067.6	132022806	132068062	-	6441	213006	Mfsd4a
gene1596	NC_000067.6	132113547	132139957	-	3390	18557	Cdk18
gene1600	NC_000067.6	132190623	132257382	+	3318	213409	Lemd1
gene1605	NC_000067.6	132298484	132307357	+	4411	213417	Klhdc8a
gene1606	NC_000067.6	132316125	132333488	+	3341	74137	Nuak2
gene1609	NC_000067.6	132356315	132391807	-	4735	68875	Tmcc2
gene1610	NC_000067.6	132417182	132466959	+	9278	213452	Dstyk
gene1611	NC_000067.6	132477348	132508639	+	6625	213464	Rbbp5
gene1612	NC_000067.6	132506230	132508639	+	1742	74626	Tmem81
gene1613	NC_000067.6	132509425	132543251	-	9721	21367	Cntn2
gene1614	NC_000067.6	132564690	132741833	-	16536	269116	Nfasc
gene1618	NC_000067.6	132880355	132940005	+	3346	16980	Lrrn2
gene1621	NC_000067.6	132986105	133030587	-	7436	17248	Mdm4
gene1626	NC_000067.6	133045672	133108691	+	8690	240752	Pik3c2b
gene1628	NC_000067.6	133131166	133139800	+	5588	108954	Ppp1r15b
gene1629	NC_000067.6	133163768	133303435	+	12531	240753	Plekha6
gene1631	NC_000067.6	133309823	133323026	+	1842	68338	Golt1a
gene1632	NC_000067.6	133321887	133329722	+	1584	280287	Kiss1
gene1633	NC_000067.6	133350674	133360320	+	1423	19701	Ren1
gene1634	NC_000067.6	133363490	133380318	+	2361	214253	Etnk2
gene1635	NC_000067.6	133382300	133424212	-	3633	20668	Sox13
gene1637	NC_000067.6	133603871	133610280	-	492	20643	Snrpe
gene1638	NC_000067.6	133619868	133661399	-	4877	70579	Zc3h11a
gene1639	NC_000067.6	133655879	133660885	-	5007	667118	Zbed6
gene1640	NC_000067.6	133679029	133693029	-	2979	240754	Lax1
gene1641	NC_000067.6	133702674	133801038	-	8847	381290	Atp2b4
gene1646	NC_000067.6	133897193	133909712	-	5796	269120	Optc
gene1647	NC_000067.6	133910304	133929977	-	3999	116847	Prelp
gene1650	NC_000067.6	134037515	134048277	+	2859	14264	Fmod
gene1652	NC_000067.6	134074865	134079155	-	3083	12227	Btg2
gene1656	NC_000067.6	134111242	134151541	+	1903	71884	Chit1
gene1658	NC_000067.6	134182170	134190031	+	2059	12654	Chil1
gene1659	NC_000067.6	134193417	134201234	+	2620	53311	Mybph
gene1660	NC_000067.6	134199215	134235457	-	5819	11539	Adora1
gene1662	NC_000067.6	134290004	134292548	+	1480	17928	Myog
gene1663	NC_000067.6	134296783	134344757	-	7823	68507	Ppfia4
gene1665	NC_000067.6	134346097	134362001	-	3334	57439	Tmem183a
gene1666	NC_000067.6	134385940	134391518	+	2305	240755	4933406M09Rik
gene1667	NC_000067.6	134405561	134411740	+	2644	72017	Cyb5r1
gene1668	NC_000067.6	134415378	134433351	+	3449	72674	Adipor1
gene1669	NC_000067.6	134455496	134490880	+	3343	240756	Klhl12
gene1670	NC_000067.6	134494660	134507885	+	1960	98710	Rabif
gene1671	NC_000067.6	134513428	134527571	+	3560	102634941	Gm29376
gene1673	NC_000067.6	134540941	134561736	-	2129	71001	Mgat4e
gene1675	NC_000067.6	134560178	134632878	+	8796	75605	Kdm5b
gene1676	NC_000067.6	134646564	134753149	+	7944	20980	Syt2
gene1677	NC_000067.6	134754658	134955965	-	14427	329251	Ppp1r12b
gene1679	NC_000067.6	134962565	134974180	+	1134	67196	Ube2t
gene1680	NC_000067.6	134983300	135105374	-	6910	329252	Lgr6
gene1681	NC_000067.6	135108498	135132575	-	6089	13924	Ptprv
gene1682	NC_000067.6	135131837	135145328	+	3704	320139	Ptpn7
gene1683	NC_000067.6	135146834	135156268	+	1702	68724	Arl8a
gene1684	NC_000067.6	135160250	135167681	-	2253	171469	Gpr37l1
gene1687	NC_000067.6	135253574	135258565	-	2093	13710	Elf3
gene1688	NC_000067.6	135262699	135284423	-	2681	215615	Rnpep
gene1690	NC_000067.6	135301535	135313737	-	917	21854	Timm17a
gene1692	NC_000067.6	135324813	135368065	+	3942	93689	Lmod1
gene1693	NC_000067.6	135371057	135375278	-	1666	77552	Shisa4
gene1694	NC_000067.6	135382315	135430491	-	6598	226432	Ipo9
gene1695	NC_000067.6	135434580	135688116	-	14846	215690	Nav1
gene1700	NC_000067.6	135729197	135752229	+	1770	13007	Csrp1
gene1701	NC_000067.6	135766085	135769134	+	1467	27280	Phlda3
gene1702	NC_000067.6	135783033	135810989	+	1512	21952	Tnni1
gene1703	NC_000067.6	135818598	135833341	+	2992	16763	Lad1
gene1704	NC_000067.6	135836315	135852268	+	1304	21956	Tnnt2
gene1705	NC_000067.6	135871394	135919207	-	4670	18772	Pkp1
gene1706	NC_000067.6	135953205	136040925	-	10888	226438	Igfn1
gene1707	NC_000067.6	136008219	136035030	+	1750	66241	Tmem9
gene1708	NC_000067.6	136050804	136051370	+	567	226439	Ascl5
gene1709	NC_000067.6	136052805	136119822	+	6578	12292	Cacna1s
gene1711	NC_000067.6	136131401	136178014	+	9119	16565	Kif21b
gene1713	NC_000067.6	136213522	136234293	-	5590	67313	5730559C18Rik
gene1715	NC_000067.6	136258914	136260873	-	1960	383563	Gpr25
gene1716	NC_000067.6	136268123	136346399	-	8199	67886	Camsap2
gene1718	NC_000067.6	136415271	136456192	+	3061	67997	Ddx59
gene1719	NC_000067.6	136466290	136555938	+	10049	381293	Kif14
gene1720	NC_000067.6	136522648	136524805	+	955	102634727	Gm29485
gene1721	NC_000067.6	136624901	136630391	+	5275	226442	Zfp281
gene1729	NC_000067.6	136842562	136960448	-	5086	26424	Nr5a2
gene1738	NC_000067.6	138062859	138175756	-	5876	19264	Ptprc
gene1740	NC_000067.6	138273738	138289462	+	1887	338375	Atp6v1g3
gene1742	NC_000067.6	138483837	138619757	-	4304	59125	Nek7
gene1745	NC_000067.6	138825186	138848644	-	8626	16876	Lhx9
gene1746	NC_000067.6	138851979	138856854	-	571	69549	2310009B15Rik
gene1748	NC_000067.6	138963220	139176043	+	8863	329260	Dennd1b
gene1754	NC_000067.6	139176123	139377299	-	10833	170788	Crb1
gene1757	NC_000067.6	139421722	139453007	+	9184	226470	Zbtb41
gene1759	NC_000067.6	139454033	139494088	+	11024	12316	Aspm
gene1760	NC_000067.6	139501547	139523758	+	2561	14060	F13b
gene1761	NC_000067.6	139547064	139560222	-	1732	50702	Cfhr1
gene1762	NC_000067.6	139575184	139660986	-	2024	624286	Cfhr3
gene1763	NC_000067.6	139697919	139781239	-	2887	214403	Gm4788
gene1765	NC_000067.6	139810292	139858699	-	1602	545366	Cfhr2
gene1769	NC_000067.6	140085855	140183411	-	4365	12628	Cfh
gene1770	NC_000067.6	140245657	140613962	+	8992	240776	Kcnt2
gene1778	NC_000067.6	143603276	143702893	-	9398	214498	Cdc73
gene1779	NC_000067.6	143640697	143649937	+	4578	26878	B3galt2
gene1783	NC_000067.6	143739224	143749678	+	5056	69367	Glrx2
gene1784	NC_000067.6	143750790	143777058	-	8734	20822	Trove2
gene1785	NC_000067.6	143777218	143807466	+	2062	56207	Uchl5
gene1787	NC_000067.6	143999338	144004149	-	3009	19735	Rgs2
gene1790	NC_000067.6	144137386	144177372	-	2923	246709	Rgs13
gene1793	NC_000067.6	144244669	144249104	-	1330	50778	Rgs1
gene1795	NC_000067.6	144519690	144567667	-	827	624910	Rgs21
gene1796	NC_000067.6	144752692	144775421	-	3184	64214	Rgs18
gene1804	NC_000067.6	146495666	146902474	+	3888	215378	Brinp3
gene1815	NC_000067.6	149829618	149961290	-	3052	18783	Pla2g4a
gene1818	NC_000067.6	150100031	150108234	+	4460	19225	Ptgs2
gene1822	NC_000067.6	150319417	150333906	+	1247	20028	Pdc
gene1824	NC_000067.6	150361311	150393055	-	3242	226499	BC003331
gene1825	NC_000067.6	150392838	150449935	+	7550	108989	Tpr
gene1826	NC_000067.6	150449412	150466221	-	4390	96875	Prg4
gene1830	NC_000067.6	150562500	150993777	-	18737	545370	Hmcn1
gene1837	NC_000067.6	151204084	151205797	+	1714	73176	3110040M04Rik
gene1840	NC_000067.6	151344309	151364445	+	5226	117198	Ivns1abp
gene1841	NC_000067.6	151367698	151428450	-	3695	66875	Swt1
gene1842	NC_000067.6	151428547	151458183	+	2794	98685	Trmt1l
gene1844	NC_000067.6	151469406	151500922	-	3262	19821	Rnf2
gene1845	NC_000067.6	151493248	151500710	-	7463	102640476	Gm36527
gene1847	NC_000067.6	151571373	151721939	+	6596	63913	Fam129a
gene1850	NC_000067.6	151755344	151822328	+	6685	66967	Edem3
gene1852	NC_000067.6	151884524	152090320	-	9994	69399	1700025G04Rik
gene1856	NC_000067.6	152370735	152386682	-	1133	66637	Tsen15
gene1857	NC_000067.6	152399805	152510695	+	4503	269132	Colgalt2
gene1859	NC_000067.6	152516762	152766270	-	5852	19731	Rgl1
gene1862	NC_000067.6	152750551	152757544	+	1566	71281	Apobec4
gene1863	NC_000067.6	152766542	152775580	+	1897	67771	Arpc5
gene1864	NC_000067.6	152800153	152836990	+	3590	17970	Ncf2
gene1865	NC_000067.6	152836995	152902684	-	6219	226517	Smg7
gene1868	NC_000067.6	152954939	153119266	+	7474	226518	Nmnat2
gene1869	NC_000067.6	153122756	153186447	-	5300	16782	Lamc2
gene1871	NC_000067.6	153218922	153332786	-	7622	226519	Lamc1
gene1875	NC_000067.6	153425096	153452574	+	3396	71836	Shcbp1l
gene1876	NC_000067.6	153455756	153487689	-	4647	13211	Dhx9
gene1878	NC_000067.6	153503016	153549714	-	1403	74091	Npl
gene1879	NC_000067.6	153505837	153508069	-	2131	108167735	LOC108167735
gene1881	NC_000067.6	153652953	153697669	+	6621	67792	Rgs8
gene1883	NC_000067.6	153740353	153745468	+	2335	19734	Rgs16
gene1884	NC_000067.6	153749169	153768690	+	5958	24014	Rnasel
gene1885	NC_000067.6	153777929	153847341	-	8547	240816	Rgsl1
gene1888	NC_000067.6	153849542	153851195	-	1654	240817	Teddm2
gene1889	NC_000067.6	153874345	153876871	+	2527	433365	Teddm1b
gene1890	NC_000067.6	153891646	153893060	+	1415	240819	Teddm1a
gene1893	NC_000067.6	153899929	153909723	+	2807	14645	Glul
gene1898	NC_000067.6	154201187	154213209	+	3533	100503355	Zfp648
gene1903	NC_000067.6	154390806	154884786	-	29847	12290	Cacna1e
gene1911	NC_000067.6	155096367	155099636	-	3270	15939	Ier5
gene1914	NC_000067.6	155127872	155146813	-	2548	15064	Mr1
gene1915	NC_000067.6	155158677	155207567	+	5154	58244	Stx6
gene1918	NC_000067.6	155212471	155246316	-	9712	207792	BC034090
gene1920	NC_000067.6	155275657	155417444	-	7651	19775	Xpr1
gene1925	NC_000067.6	155558098	155687474	+	3054	72482	Acbd6
gene1926	NC_000067.6	155698031	155751726	-	5706	16872	Lhx4
gene1927	NC_000067.6	155778155	155812899	-	3361	104009	Qsox1
gene1928	NC_000067.6	155844964	155974436	-	14623	74081	Cep350
gene1929	NC_000067.6	156004599	156036480	-	4461	208263	Tor1aip1
gene1930	NC_000067.6	156035664	156068861	+	10070	240832	Tor1aip2
gene1931	NC_000067.6	156075956	156205455	-	4321	329274	Fam163a
gene1933	NC_000067.6	156255296	156305287	-	8051	214575	Tdrd5
gene1934	NC_000067.6	156310535	156328035	+	3487	170484	Nphs2
gene1935	NC_000067.6	156330415	156420915	-	3736	77352	Axdnd1
gene1937	NC_000067.6	156428108	156474328	-	4808	20652	Soat1
gene1941	NC_000067.6	156558171	156649619	+	12485	11352	Abl2
gene1942	NC_000067.6	156653617	156674339	-	3268	30935	Tor3a
gene1943	NC_000067.6	156678545	156719027	-	4563	215015	Fam20b
gene1946	NC_000067.6	156804166	156939838	-	7889	78255	Ralgps2
gene1947	NC_000067.6	156839023	156861078	+	2190	72713	Angptl1
gene1948	NC_000067.6	156938794	156940195	+	1334	78167	4930439D14Rik
gene1951	NC_000067.6	157099141	157108898	-	1281	73435	Tex35
gene1952	NC_000067.6	157121521	157128922	+	4952	102632688	Gm30694
gene1953	NC_000067.6	157135183	157412595	-	11961	226525	Rasal2
gene1958	NC_000067.6	157455718	157490000	+	2881	226527	BC026585
gene1960	NC_000067.6	157506733	157568425	+	6207	89867	Sec16b
gene1965	NC_000067.6	158245265	158356528	-	4373	240843	Brinp2
gene1966	NC_000067.6	158362101	158691786	+	7475	11899	Astn1
gene1968	NC_000067.6	158711727	158980527	-	12190	23850	Pappa2
gene1973	NC_000067.6	159231537	159354872	+	13212	26374	Rfwd2
gene1978	NC_000067.6	159523739	159931729	+	13575	21960	Tnr
gene1980	NC_000067.6	159976780	160025763	-	3223	102633740	Gm31493
gene1983	NC_000067.6	160044368	160078587	+	7037	67647	4930523C07Rik
gene1985	NC_000067.6	160085029	160153692	-	5929	329278	Tnn
gene1986	NC_000067.6	160195260	160201186	+	2185	64659	Mrps14
gene1987	NC_000067.6	160202367	160212892	-	2115	12301	Cacybp
gene1988	NC_000067.6	160219174	160793476	-	24784	29809	Rabgap1l
gene1990	NC_000067.6	160574725	160580799	-	5021	620246	Gpr52
gene1992	NC_000067.6	160906411	160974976	+	11301	381305	Rc3h1
gene1993	NC_000067.6	160978606	161003015	+	2211	11905	Serpinc1
gene1994	NC_000067.6	161008792	161034864	-	7389	240869	Zbtb37
gene1997	NC_000067.6	161040601	161070660	-	3694	226539	Dars2
gene1998	NC_000067.6	161070767	161086724	+	2439	70454	Cenpl
gene1999	NC_000067.6	161088375	161131510	-	4071	226541	Klhl20
gene2000	NC_000067.6	161142546	161170510	+	4713	73844	Ankrd45
gene2001	NC_000067.6	161156843	161159314	-	954	100502590	4930469G21Rik
gene2003	NC_000067.6	161240112	161251210	-	2489	11758	Prdx6
gene2005	NC_000067.6	161395438	161418206	+	1609	22164	Tnfsf4
gene2006	NC_000067.6	161494657	161505290	+	2064	240873	Tnfsf18
gene2012	NC_000067.6	161780691	161788495	-	1935	14103	Fasl
gene2013	NC_000067.6	161816112	161877090	-	6907	226551	Suco
gene2016	NC_000067.6	161942089	161982371	-	3899	75368	4930558K02Rik
gene2017	NC_000067.6	161969188	161973460	+	3391	67292	Pigc
gene2018	NC_000067.6	161982450	162478328	-	8374	103967	Dnm3
gene2026	NC_000067.6	162533671	162548345	-	2793	71449	Mettl13
gene2027	NC_000067.6	162570196	162599086	+	5675	53330	Vamp4
gene2029	NC_000067.6	162639150	162649694	+	2080	17926	Myoc
gene2030	NC_000067.6	162647243	162658430	-	1077	100038657	7420461P10Rik
gene2031	NC_000067.6	162671785	162740570	-	10532	226562	Prrc2c
gene2032	NC_000067.6	162793188	162815869	-	4096	226564	Fmo4
gene2033	NC_000067.6	162829561	162866548	-	2563	14261	Fmo1
gene2035	NC_000067.6	162874321	162898712	-	4243	55990	Fmo2
gene2036	NC_000067.6	162916551	162937566	-	1937	226565	Fmo6
gene2038	NC_000067.6	162953799	162984528	-	2048	14262	Fmo3
gene2040	NC_000067.6	163024302	163085670	-	2956	78258	Mroh9
gene2041	NC_000067.6	163245119	163313705	-	10514	18933	Prrx1
gene2045	NC_000067.6	163384903	163403669	-	2685	98376	Gorab
gene2049	NC_000067.6	163702993	163725232	-	1053	240879	Mettl11b
gene2051	NC_000067.6	163762138	163917107	+	4205	16579	Kifap3
gene2052	NC_000067.6	163929100	163955126	+	5726	240880	Scyl3
gene2053	NC_000067.6	163945990	163994971	-	4498	381306	BC055324
gene2054	NC_000067.6	163994891	163997243	+	1511	69962	Mettl18
gene2055	NC_000067.6	164039602	164058487	+	4066	20339	Sele
gene2056	NC_000067.6	164061813	164080785	+	3800	20343	Sell
gene2057	NC_000067.6	164115264	164150026	+	3438	20344	Selp
gene2059	NC_000067.6	164151835	164220277	+	7433	14067	F5
gene2060	NC_000067.6	164249046	164265385	+	3571	116914	Slc19a2
gene2061	NC_000067.6	164275598	164287847	+	1896	74895	Ccdc181
gene2062	NC_000067.6	164289800	164307484	-	4091	66352	Blzf1
gene2063	NC_000067.6	164307662	164437300	+	3369	171567	Nme7
gene2065	NC_000067.6	164437099	164458355	-	2590	11931	Atp1b1
gene2071	NC_000067.6	164796732	164824266	+	1636	56429	Dpt
gene2075	NC_000067.6	164931648	164935510	-	502	16963	Xcl1
gene2079	NC_000067.6	165137834	165160773	-	2820	83993	Tbx19
gene2080	NC_000067.6	165174341	165194443	-	5536	108735	Sft2d2
gene2081	NC_000067.6	165212286	165282451	-	5020	226591	Tiprl
gene2082	NC_000067.6	165281158	165326747	+	7718	240888	Gpr161
gene2083	NC_000067.6	165329500	165460553	-	3844	74106	Dcaf6
gene2084	NC_000067.6	165461208	165481214	+	854	70456	Mpc2
gene2085	NC_000067.6	165483856	165576778	+	6766	271639	Adcy10
gene2088	NC_000067.6	165592181	165634560	-	2375	68481	Mpzl1
gene2092	NC_000067.6	165648945	165710063	-	4105	226594	Rcsd1
gene2094	NC_000067.6	165763732	165775304	+	2177	433375	Creg1
gene2095	NC_000067.6	165779942	165871153	+	6272	12503	Cd247
gene2097	NC_000067.6	165865150	166002672	-	13557	18986	Pou2f1
gene2102	NC_000067.6	166098148	166127898	-	4025	240892	Dusp27
gene2103	NC_000067.6	166130460	166166510	+	2293	59290	Gpa33
gene2104	NC_000067.6	166201385	166238744	-	1546	98558	Mael
gene2105	NC_000067.6	166254060	166316832	+	8731	100039795	Ildr2
gene2106	NC_000067.6	166379167	166393621	+	2221	27878	Tada1
gene2107	NC_000067.6	166393610	166409850	-	7394	71592	Pogk
gene2111	NC_000067.6	166482599	166506134	-	3073	226601	Gm4846
gene2112	NC_000067.6	166628971	166647693	-	3012	226604	Gm4847
gene2113	NC_000067.6	166662055	166681845	-	3065	240894	Fmo9
gene2119	NC_000067.6	167001417	167091302	+	5714	226610	Fam78b
gene2123	NC_000067.6	167222895	167285356	-	5383	80914	Uck2
gene2127	NC_000067.6	167308670	167333978	+	4474	68944	Tmco1
gene2128	NC_000067.6	167349991	167368530	+	3198	56752	Aldh9a1
gene2129	NC_000067.6	167372384	167393797	-	635	66447	Mgst3
gene2131	NC_000067.6	167445675	167466780	-	1137	240899	Lrrc52
gene2132	NC_000067.6	167598362	167639623	+	2363	20183	Rxrg
gene2133	NC_000067.6	167688900	167848741	+	3600	110648	Lmx1a
gene2134	NC_000067.6	168119364	168432264	-	9435	18514	Pbx1
gene2144	NC_000067.6	169497934	169531464	-	2481	66977	Nuf2
gene2147	NC_000067.6	169655501	169695813	+	4546	19737	Rgs5
gene2148	NC_000067.6	169741477	169747642	-	2941	19736	Rgs4
gene2151	NC_000067.6	169928600	169935318	+	2780	78465	Ccdc190
gene2152	NC_000067.6	169949535	169969240	-	5583	15490	Hsd17b7
gene2154	NC_000067.6	169972307	170110843	-	8818	18214	Ddr2
gene2155	NC_000067.6	170141223	170174964	-	3333	107652	Uap1
gene2156	NC_000067.6	170199256	170215435	-	2066	16589	Uhmk1
gene2157	NC_000067.6	170232871	170251587	+	399	545378	Sh2d1b2
gene2159	NC_000067.6	170277324	170285662	+	1433	26904	Sh2d1b1
gene2160	NC_000067.6	170298193	170308493	-	5994	665574	Gm7694
gene2161	NC_000067.6	170308861	170312125	+	713	76925	1700015E13Rik
gene2162	NC_000067.6	170314700	170589849	-	9783	70729	Nos1ap
gene2165	NC_000067.6	170644423	170682789	+	3210	320078	Olfml2b
gene2166	NC_000067.6	170704457	170867787	-	7847	226641	Atf6
gene2167	NC_000067.6	170850526	170851536	-	1011	101055854	Gm29733
gene2168	NC_000067.6	170874187	170885878	-	1726	80915	Dusp12
gene2169	NC_000067.6	170906852	170913860	-	2771	435653	Fcrlb
gene2170	NC_000067.6	170917594	170927583	-	1727	98752	Fcrla
gene2172	NC_000067.6	170945108	170949763	+	2905	105244006	Gm39701
gene2173	NC_000067.6	170960558	170976071	-	1547	14130	Fcgr2b
gene2176	NC_000067.6	171018926	171029761	+	1250	246256	Fcgr4
gene2183	NC_000067.6	171051169	171065936	-	2063	14131	Fcgr3
gene2205	NC_000067.6	171113741	171126967	+	1900	75472	Cfap126
gene2206	NC_000067.6	171129157	171150603	-	1179	66052	Sdhc
gene2208	NC_000067.6	171150713	171161130	+	2035	17528	Mpz
gene2209	NC_000067.6	171173264	171196268	-	1575	66425	Pcp4l1
gene2210	NC_000067.6	171213932	171218845	+	2350	12355	Nr1i3
gene2211	NC_000067.6	171217802	171222514	-	2921	641376	Tomm40l
gene2212	NC_000067.6	171221564	171226379	+	936	11807	Apoa2
gene2213	NC_000067.6	171229572	171234349	-	658	14127	Fcer1g
gene2214	NC_000067.6	171234853	171247122	-	1623	226646	Ndufs2
gene2215	NC_000067.6	171250422	171259922	+	3673	240913	Adamts4
gene2216	NC_000067.6	171270328	171276895	+	1998	57370	B4galt3
gene2217	NC_000067.6	171276991	171281192	-	2254	19044	Ppox
gene2218	NC_000067.6	171281949	171287961	-	2185	30941	Usp21
gene2219	NC_000067.6	171288564	171294982	-	964	66155	Ufc1
gene2222	NC_000067.6	171327165	171342501	+	5532	21945	Dedd
gene2223	NC_000067.6	171342235	171345645	-	1721	27045	Nit1
gene2224	NC_000067.6	171345554	171358170	+	829	18637	Pfdn2
gene2225	NC_000067.6	171358449	171360798	-	1555	68874	Klhdc9
gene2226	NC_000067.6	171370173	171388287	+	3504	71740	Nectin4
gene2227	NC_000067.6	171388960	171410240	+	4488	226652	Arhgap30
gene2228	NC_000067.6	171411313	171418759	+	2030	22278	Usf1
gene2229	NC_000067.6	171419033	171420352	+	551	226654	Tstd1
gene2231	NC_000067.6	171437561	171464593	+	2482	16456	F11r
gene2232	NC_000067.6	171503478	171504750	+	1273	56009	Alyref2
gene2233	NC_000067.6	171518123	171535325	-	1200	16429	Itln1
gene2237	NC_000067.6	171558713	171585316	+	4238	18106	Cd244
gene2238	NC_000067.6	171588613	171607410	-	2591	17085	Ly9
gene2239	NC_000067.6	171632403	171653037	-	6394	75345	Slamf7
gene2242	NC_000067.6	171681420	171705257	+	1529	12506	Cd48
gene2244	NC_000067.6	171767132	171801184	+	2826	27218	Slamf1
gene2245	NC_000067.6	171839697	171890718	+	6865	12523	Cd84
gene2247	NC_000067.6	171917197	171953170	+	8118	30925	Slamf6
gene2248	NC_000067.6	172000960	172027314	-	8147	93840	Vangl2
gene2249	NC_000067.6	172052292	172057596	-	2487	18071	Nhlh1
gene2250	NC_000067.6	172066013	172082749	-	3068	59287	Ncstn
gene2251	NC_000067.6	172082529	172122332	+	4770	12847	Copa
gene2252	NC_000067.6	172126743	172136497	+	3143	19298	Pex19
gene2254	NC_000067.6	172148015	172196393	+	4696	98193	Dcaf8
gene2255	NC_000067.6	172196728	172206781	-	2730	18611	Pea15a
gene2257	NC_000067.6	172209894	172219895	-	1874	12372	Casq1
gene2258	NC_000067.6	172223508	172258424	-	3691	27222	Atp1a4
gene2260	NC_000067.6	172271709	172298064	-	6227	98660	Atp1a2
gene2262	NC_000067.6	172312367	172319843	+	2280	140559	Igsf8
gene2263	NC_000067.6	172320501	172329332	-	3901	16524	Kcnj9
gene2264	NC_000067.6	172341210	172374085	+	5504	16513	Kcnj10
gene2265	NC_000067.6	172376531	172384099	+	7569	67556	Pigm
gene2266	NC_000067.6	172458569	172478421	+	1211	98365	Slamf9
gene2269	NC_000067.6	172481774	172498877	+	4787	93842	Igsf9
gene2270	NC_000067.6	172500246	172507375	+	1382	21346	Tagln2
gene2272	NC_000067.6	172521130	172545870	+	1822	71870	Cfap45
gene2274	NC_000067.6	172555938	172563717	+	2425	240916	Vsig8
gene2275	NC_000067.6	172581377	172591191	-	2663	74748	Slamf8
gene2276	NC_000067.6	172596640	172618322	-	2589	677296	Fcrl6
gene2277	NC_000067.6	172630769	172632974	-	1417	68440	Dusp23
gene2280	NC_000067.6	172698056	172699966	+	1698	12944	Crp
gene2283	NC_000067.6	172893961	172895054	-	984	20219	Apcs
gene2285	NC_000067.6	172956768	172957817	+	1050	18313	Olfr16
gene2288	NC_000067.6	173130283	173131215	-	933	258759	Olfr1408
gene2290	NC_000067.6	173183442	173184504	-	1063	258758	Olfr1406
gene2291	NC_000067.6	173203358	173204299	+	942	258880	Olfr218
gene2292	NC_000067.6	173215607	173216640	+	1034	258881	Olfr1404
gene2293	NC_000067.6	173221269	173227232	-	1031	14125	Fcer1a
gene2294	NC_000067.6	173270147	173271137	+	991	258645	Olfr418
gene2295	NC_000067.6	173274461	173277756	-	694	100504232	Mptx2
gene2296	NC_000067.6	173331886	173333503	-	1158	13349	Ackr1
gene2297	NC_000067.6	173334254	173367695	-	4261	94332	Cadm3
gene2298	NC_000067.6	173349246	173466040	+	8809	383619	Aim2
gene2300	NC_000067.6	173468418	173491318	-	3642	102639543	LOC102639543
gene2301	NC_000067.6	173521311	173535957	-	1294	545384	BC094916
gene2302	NC_000067.6	173566595	173599302	-	5712	623121	Pydc4
gene2303	NC_000067.6	173630859	173647928	+	3497	236312	Pyhin1
gene2304	NC_000067.6	173673628	173698392	+	3138	100033459	Pydc3
gene2307	NC_000067.6	173723427	173741831	-	3665	226691	AI607873
gene2308	NC_000067.6	173747293	173767069	-	2446	15951	Ifi204
gene2310	NC_000067.6	173857220	173880375	-	4921	100040462	Mndal
gene2312	NC_000067.6	173896339	173914047	-	2885	381308	Mnda
gene2313	NC_000067.6	173920400	173942848	-	6658	15950	Ifi203
gene2314	NC_000067.6	173962569	173982844	-	1796	26388	Ifi202b
gene2316	NC_000067.6	174011998	174031755	-	1613	226695	Ifi205
gene2317	NC_000067.6	174041933	174042936	+	1004	258712	Olfr433
gene2318	NC_000067.6	174050375	174051313	+	939	258711	Olfr432
gene2320	NC_000067.6	174069300	174070253	+	954	258713	Olfr430
gene2321	NC_000067.6	174089038	174089980	+	943	258717	Olfr429
gene2323	NC_000067.6	174099460	174100408	+	949	259162	Olfr427
gene2325	NC_000067.6	174117091	174118014	-	924	404222	Olfr231
gene2326	NC_000067.6	174136746	174137693	+	948	258716	Olfr424
gene2329	NC_000067.6	174158722	174159767	+	1046	258302	Olfr420
gene2331	NC_000067.6	174172776	174248449	+	8606	20739	Spta1
gene2332	NC_000067.6	174249889	174250976	-	1088	258710	Olfr419
gene2333	NC_000067.6	174330518	174332877	+	803	66289	Mptx1
gene2334	NC_000067.6	174368919	174369848	+	930	258238	Olfr417
gene2336	NC_000067.6	174391046	174392055	+	1010	258709	Olfr248
gene2337	NC_000067.6	174430430	174431384	+	955	258756	Olfr414
gene2338	NC_000067.6	174448625	174449602	+	978	546747	Olfr220
gene2339	NC_000067.6	174501825	174822729	+	6442	54418	Fmn2
gene2341	NC_000067.6	174833785	174921915	-	3987	23893	Grem2
gene2342	NC_000067.6	175059076	175492813	-	3193	24012	Rgs7
gene2343	NC_000067.6	175601378	175625635	-	1632	14194	Fh1
gene2344	NC_000067.6	175632193	175660853	+	2498	98256	Kmo
gene2345	NC_000067.6	175662421	175692902	-	1840	13603	Opn3
gene2346	NC_000067.6	175682237	175688353	-	6117	12663	Chml
gene2348	NC_000067.6	175698569	175815734	+	3861	75820	Wdr64
gene2350	NC_000067.6	175880760	175911396	+	5678	26909	Exo1
gene2351	NC_000067.6	175920329	175922225	+	1789	226720	Becn2
gene2352	NC_000067.6	175962301	176276850	-	5935	319455	Pld5
gene2359	NC_000067.6	176729072	176814177	-	12020	545389	Cep170
gene2361	NC_000067.6	176814660	177020437	+	3235	76816	Sdccag8
gene2364	NC_000067.6	177020076	177258411	-	10075	23797	Akt3
gene2366	NC_000067.6	177442356	177450764	+	6032	30928	Zbtb18
gene2372	NC_000067.6	177728122	177753309	+	1161	69428	1700016C15Rik
gene2373	NC_000067.6	177763176	177796695	-	2741	11566	Adss
gene2375	NC_000067.6	177808419	177962253	+	5056	631584	Gm7068
gene2376	NC_000067.6	177982920	178172707	+	11495	545391	Gm16432
gene2378	NC_000067.6	178187417	178252598	+	7398	78825	Desi2
gene2382	NC_000067.6	178318283	178322693	+	1318	66359	Cox20
gene2383	NC_000067.6	178321108	178337810	-	10464	51810	Hnrnpu
gene2384	NC_000067.6	178405881	178483250	+	2539	68226	Efcab2
gene2387	NC_000067.6	178525749	178939200	+	16355	269152	Kif26b
gene2391	NC_000067.6	178955031	179518053	-	7109	69726	Smyd3
gene2395	NC_000067.6	179528052	179546305	-	2856	15278	Tfb2m
gene2396	NC_000067.6	179546346	179627473	+	4804	226744	Cnst
gene2397	NC_000067.6	179668029	179687189	+	2129	109232	Sccpdh
gene2398	NC_000067.6	179695297	179745213	-	3480	383592	Gm1305
gene2399	NC_000067.6	179744894	179804015	-	9243	226747	Ahctf1
gene2401	NC_000067.6	179959968	180165606	+	13531	226751	Cdc42bpa
gene2404	NC_000067.6	180165238	180196020	-	4557	67426	Adck3
gene2407	NC_000067.6	180227004	180263478	-	2197	19165	Psen2
gene2411	NC_000067.6	180330476	180424802	+	7110	320404	Itpkb
gene2413	NC_000067.6	180432373	180483520	-	6573	381310	Stum
gene2415	NC_000067.6	180568975	180601254	+	3827	11545	Parp1
gene2417	NC_000067.6	180641150	180690687	+	3303	72568	Lin9
gene2418	NC_000067.6	180693043	180709055	-	2828	27217	Mixl1
gene2420	NC_000067.6	180726043	180754204	+	3471	170760	Acbd3
gene2423	NC_000067.6	180802560	180813605	-	1086	15078	H3f3a
gene2425	NC_000067.6	180851151	180868113	+	3189	208768	Sde2
gene2429	NC_000067.6	180893108	180899107	+	2477	320202	Lefty2
gene2430	NC_000067.6	180904274	180908088	+	1599	69051	Pycr2
gene2433	NC_000067.6	180935039	180938401	+	1604	13590	Lefty1
gene2434	NC_000067.6	180942262	180975104	+	3640	208795	Tmem63a
gene2435	NC_000067.6	180989556	181017569	-	1739	13849	Ephx1
gene2436	NC_000067.6	181035607	181060761	+	2196	619326	9130409I23Rik
gene2441	NC_000067.6	181087138	181144220	-	10161	67459	Nvl
gene2443	NC_000067.6	181150345	181168994	+	3854	98417	Cnih4
gene2444	NC_000067.6	181173226	181211978	-	7428	226757	Wdr26
gene2446	NC_000067.6	181211962	181236369	+	2954	102643210	Gm38664
gene2452	NC_000067.6	181352628	181460641	+	2727	72978	Cnih3
gene2454	NC_000067.6	181509633	181511451	-	1819	403180	Ccdc121
gene2457	NC_000067.6	181589974	181814741	+	14089	240960	Dnah14
gene2459	NC_000067.6	181815315	181842401	-	3766	98386	Lbr
gene2461	NC_000067.6	181896384	182019980	-	14004	13800	Enah
gene2466	NC_000067.6	182124737	182132415	+	1388	27058	Srp9
gene2468	NC_000067.6	182157178	182158098	-	921	625823	Vmn1r1
gene2469	NC_000067.6	182260983	182264817	+	2665	105244034	LOC105244034
gene2470	NC_000067.6	182275770	182282759	-	2136	13244	Degs1
gene2472	NC_000067.6	182313102	182341606	-	4913	67948	Fbxo28
gene2474	NC_000067.6	182409167	182462436	+	4370	209456	Trp53bp2
gene2475	NC_000067.6	182467259	182517483	-	3185	12334	Capn2
gene2480	NC_000067.6	182564749	182634456	+	6183	170725	Capn8
gene2481	NC_000067.6	182747126	182749180	-	2055	433386	Ccdc185
gene2482	NC_000067.6	182763910	182896596	+	3494	96935	Susd4
gene2483	NC_000067.6	182954752	182976044	+	6646	53791	Tlr5
gene2485	NC_000067.6	183086264	183221535	-	5214	68897	Disp1
gene2487	NC_000067.6	183254300	183275732	-	471	102637494	Gm34287
gene2488	NC_000067.6	183276342	183297274	-	3680	71678	Brox
gene2489	NC_000067.6	183297060	183324501	+	3293	108909	Aida
gene2490	NC_000067.6	183326236	183369565	-	6678	338366	Mia3
gene2492	NC_000067.6	183388885	183410201	+	2475	21339	Taf1a
gene2493	NC_000067.6	183413923	183437053	+	4081	78772	Hhipl2
gene2499	NC_000067.6	184033032	184033998	-	967	73363	1700056E22Rik
gene2500	NC_000067.6	184034461	184075636	+	2774	63953	Dusp10
gene2506	NC_000067.6	184727143	184732493	-	2149	15284	Hlx
gene2508	NC_000067.6	184786767	184811308	-	2491	66112	Marc1
gene2509	NC_000067.6	184813068	184846446	-	1987	67247	Marc2
gene2513	NC_000067.6	184871926	184883036	-	2853	226777	C130074G19Rik
gene2516	NC_000067.6	184896424	184999571	-	4590	226778	Mark1
gene2521	NC_000067.6	185204087	185286746	+	7069	98732	Rab3gap2
gene2525	NC_000067.6	185286662	185329416	-	4265	381314	Iars2
gene2528	NC_000067.6	185329524	185357772	+	4923	23827	Bpnt1
gene2529	NC_000067.6	185361554	185428355	+	6533	107508	Eprs
gene2532	NC_000067.6	185454848	185468762	+	5836	226781	Slc30a10
gene2538	NC_000067.6	186087732	186117310	-	1640	226791	Lyplal1
gene2544	NC_000067.6	186622787	186706220	-	5436	21808	Tgfb2
gene2546	NC_000067.6	186721086	186749358	-	1213	67223	Rrp15
gene2552	NC_000067.6	186967416	186970627	+	3212	110957	D1Pas1
gene2554	NC_000067.6	187009614	187215462	-	5463	74717	Spata17
gene2557	NC_000067.6	187215393	187369044	+	14188	67769	Gpatch2
gene2562	NC_000067.6	187608791	188214884	+	8137	26381	Esrrg
gene2563	NC_000067.6	187618775	187626938	+	3474	108167752	LOC108167752
gene2565	NC_000067.6	188262838	188965497	+	16444	22283	Ush2a
gene2569	NC_000067.6	188971095	189007868	-	4063	226823	Kctd3
gene2572	NC_000067.6	189207930	189402704	-	5443	16526	Kcnk2
gene2573	NC_000067.6	189277306	189280405	-	3100	100042424	Gm3837
gene2576	NC_000067.6	189640606	189688105	-	11561	108000	Cenpf
gene2577	NC_000067.6	189728215	189876695	+	11389	19250	Ptpn14
gene2579	NC_000067.6	189880492	189922376	-	1694	226830	Smyd2
gene2582	NC_000067.6	190118035	190170680	-	8469	19130	Prox1
gene2590	NC_000067.6	190772879	190912140	-	4497	320119	Rps6kc1
gene2591	NC_000067.6	190925108	190946962	+	4496	52477	Angel2
gene2592	NC_000067.6	190947646	190979310	-	4463	226841	Vash2
gene2595	NC_000067.6	191005832	191026213	-	4705	226844	Mfsd7b
gene2597	NC_000067.6	191035709	191042942	+	752	75558	Spata45
gene2598	NC_000067.6	191045826	191063004	-	1330	68972	Tatdn3
gene2599	NC_000067.6	191062993	191084558	+	4783	381318	Nsl1
gene2600	NC_000067.6	191098414	191108943	+	712	381319	Batf3
gene2604	NC_000067.6	191162584	191164817	-	2234	619288	Fam71a
gene2605	NC_000067.6	191170296	191183333	-	1977	11910	Atf3
gene2609	NC_000067.6	191306797	191318118	-	658	66208	Nenf
gene2610	NC_000067.6	191325965	191352925	+	4204	66950	Tmem206
gene2611	NC_000067.6	191351981	191397041	-	3082	226849	Ppp2r5a
gene2619	NC_000067.6	191537356	191575544	-	4795	76843	Dtl
gene2620	NC_000067.6	191575636	191623690	+	6056	77065	Ints7
gene2622	NC_000067.6	191717566	191784255	+	8277	226856	Lpgat1
gene2624	NC_000067.6	191821281	191833049	+	3389	18005	Nek2
gene2627	NC_000067.6	191906689	191913247	+	5369	22782	Slc30a1
gene2629	NC_000067.6	191937883	191941047	+	1995	105244063	Gm39743
gene2630	NC_000067.6	191954196	191988282	+	6715	74023	Rd3
gene2633	NC_000067.6	191997203	192092599	-	2147	22033	Traf5
gene2636	NC_000067.6	192098546	192138067	-	5794	214742	Rcor3
gene2640	NC_000067.6	192190376	192510159	+	7672	16510	Kcnh1
gene2641	NC_000067.6	192512828	192771219	-	3481	226861	Hhat
gene2646	NC_000067.6	192844488	192855752	-	3728	214791	Sertad4
gene2648	NC_000067.6	192885674	193035862	-	16451	329324	Syt14
gene2653	NC_000067.6	193104403	193130251	-	5632	215193	Diexf
gene2654	NC_000067.6	193153112	193172036	+	4589	54139	Irf6
gene2655	NC_000067.6	193173469	193177837	+	4222	319266	A130010J15Rik
gene2656	NC_000067.6	193175504	193201546	-	2121	215243	Traf3ip3
gene2657	NC_000067.6	193221640	193264049	-	1551	15483	Hsd11b1
gene2658	NC_000067.6	193272160	193273188	-	843	14373	G0s2
gene2659	NC_000067.6	193294353	193343878	+	4293	16780	Lamb3
gene2660	NC_000067.6	193346346	193370325	-	2538	215303	Camk1g
gene2669	NC_000067.6	194619829	194816869	+	11077	18845	Plxna2
gene2674	NC_000067.6	194938821	194961292	+	2621	12490	Cd34
gene2681	NC_000067.6	195038971	195098784	-	7755	17221	Cd46
gene2682	NC_000067.6	195098747	195131590	-	1777	12946	Cr1l
gene2684	NC_000067.6	195136811	195177190	-	7810	12902	Cr2
gene2687	NT_166280.1	45	36183	+	2916	100041708	LOC100041708
gene2688	NT_166280.1	40758	45057	+	582	108167387	LOC108167387
gene2689	NT_166280.1	68250	77421	+	1357	101055663	LOC101055663
gene2690	NT_166280.1	99336	115221	-	2013	546061	LOC546061
gene2691	NT_166280.1	115516	136698	+	1240	101055672	LOC101055672
gene2693	NT_166281.1	17602	27689	-	1102	677525	LOC677525
gene2695	NT_166281.1	37411	67861	+	1284	105247075	LOC105247075
gene2697	NT_166281.1	78652	201928	+	4643	100041057	LOC100041057
gene2698	NT_166281.1	113785	114914	+	1130	100503923	LOC100503923
gene2700	NT_166281.1	226228	229390	-	558	102636558	LOC102636558
gene2702	NT_166282.1	31027	34937	-	1311	671917	LOC671917
gene2703	NT_166282.1	43981	96092	+	1471	100041903	LOC100041903
gene2707	NT_166282.1	122613	150793	-	3075	102638047	LOC102638047
gene2711	NT_162750.1	30374	32390	-	470	102633783	LOC102633783
gene2712	NT_162750.1	57086	59950	-	1062	102634581	LOC102634581
gene2715	NT_162750.1	111572	163011	-	2719	114564	Csprs
gene2719	NT_162750.1	172410	175463	+	460	100039029	LOC100039029
gene2720	NC_000068.7	3114224	3227809	+	4448	269233	Fam171a1
gene2721	NC_000068.7	3284212	3328877	+	4461	18108	Nmt2
gene2722	NC_000068.7	3327293	3332978	-	3774	227522	Rpp38
gene2723	NC_000068.7	3336168	3340997	+	535	78245	Acbd7
gene2724	NC_000068.7	3341987	3366569	-	1509	99035	Olah
gene2726	NC_000068.7	3409043	3422648	-	918	104362	Meig1
gene2727	NC_000068.7	3424062	3474211	+	14343	227525	Dclre1c
gene2728	NC_000068.7	3455815	3474986	-	4282	64707	Suv39h2
gene2729	NC_000068.7	3488849	3512936	-	5944	50497	Hspa14
gene2730	NC_000068.7	3512966	3526376	+	3075	227526	Cdnf
gene2732	NC_000068.7	3570447	3678380	+	1166	108168726	LOC108168726
gene2734	NC_000068.7	3704812	3782142	+	3642	66540	Fam107b
gene2736	NC_000068.7	4017688	4614043	+	12004	209630	Frmd4a
gene2743	NC_000068.7	4622058	4652144	-	3607	67229	Prpf18
gene2745	NC_000068.7	4717831	4802224	+	5402	209645	Bend7
gene2748	NC_000068.7	4881564	4910557	+	6180	109079	Sephs1
gene2750	NC_000068.7	4918996	4938743	+	1474	16922	Phyh
gene2753	NC_000068.7	4976122	4985748	+	884	68527	Ucma
gene2754	NC_000068.7	4990724	5015567	-	6720	70024	Mcm10
gene2755	NC_000068.7	5020519	5064112	-	2918	71648	Optn
gene2757	NC_000068.7	5137601	5235967	+	7572	74186	Ccdc3
gene2761	NC_000068.7	5293457	5715357	-	9712	227541	Camk1d
gene2766	NC_000068.7	5794294	5844968	-	2200	98828	Cdc123
gene2768	NC_000068.7	5845034	5870820	+	3856	53893	Nudt5
gene2770	NC_000068.7	5870977	5895427	-	7182	57743	Sec61a2
gene2772	NC_000068.7	5896219	5943217	-	6895	209692	Dhtkd1
gene2773	NC_000068.7	5951447	6056703	+	6772	326622	Upf2
gene2775	NC_000068.7	6098493	6130293	-	3942	227545	Proser2
gene2778	NC_000068.7	6188465	6212994	-	1812	67856	Echdc3
gene2783	NC_000068.7	6322719	6448296	+	10566	98910	Usp6nl
gene2786	NC_000068.7	6539694	7396228	-	18565	14007	Celf2
gene2798	NC_000068.7	9857078	9878612	-	3512	14462	Gata3
gene2802	NC_000068.7	9914552	10048609	-	4805	209361	Taf3
gene2805	NC_000068.7	10056030	10080518	-	1809	11949	Atp5c1
gene2806	NC_000068.7	10080599	10092701	+	1476	16588	Kin
gene2807	NC_000068.7	10094591	10130683	-	3122	16425	Itih2
gene2808	NC_000068.7	10153536	10256529	+	7935	209378	Itih5
gene2812	NC_000068.7	10370437	10595253	+	17350	353282	Sfmbt2
gene2891	NC_000068.7	11171904	11301226	+	4148	18761	Prkcq
gene2899	NC_000068.7	11471430	11554071	-	6275	170768	Pfkfb3
gene2901	NC_000068.7	11585439	11603199	-	1534	76938	Rbm17
gene2903	NC_000068.7	11642792	11693194	+	4428	16184	Il2ra
gene2906	NC_000068.7	11705169	11733985	+	2563	16169	Il15ra
gene2907	NC_000068.7	11742573	11777588	-	6347	50755	Fbxo18
gene2908	NC_000068.7	11743779	11745188	-	1353	108168740	LOC108168740
gene2909	NC_000068.7	11777753	11790327	+	3119	320816	Ankrd16
gene2910	NC_000068.7	11900089	11916902	+	921	102638132	Gm34768
gene2911	NC_000068.7	11925843	11927868	+	511	102634672	Gm32204
gene2913	NC_000068.7	12106632	12301920	-	6509	241226	Itga8
gene2915	NC_000068.7	12347263	12419490	-	6435	66960	Fam188a
gene2917	NC_000068.7	12924034	13003454	+	3736	19212	Pter
gene2918	NC_000068.7	13001887	13010864	-	3163	227580	C1ql3
gene2919	NC_000068.7	13076967	13271416	-	1592	20163	Rsu1
gene2921	NC_000068.7	13276338	13491876	-	11325	65969	Cubn
gene2922	NC_000068.7	13509014	13544974	-	4348	13434	Trdmt1
gene2924	NC_000068.7	13574311	13582826	+	1834	22352	Vim
gene2925	NC_000068.7	13651018	13794734	-	8291	241230	St8sia6
gene2926	NC_000068.7	14026829	14056035	-	6384	30963	Hacd1
gene2928	NC_000068.7	14073654	14148338	+	4214	20844	Stam
gene2929	NC_000068.7	14174524	14221993	+	3786	625286	Tmem236
gene2930	NC_000068.7	14229414	14332023	+	5318	17533	Mrc1
gene2932	NC_000068.7	14388316	14494978	+	2811	277468	Slc39a12
gene2935	NC_000068.7	14604053	14988811	+	6561	12296	Cacnb2
gene2941	NC_000068.7	14991522	15054872	-	6723	74455	Nsun6
gene2942	NC_000068.7	15055362	15082456	+	6950	75869	Arl5b
gene2948	NC_000068.7	15526479	16255557	+	6740	102635496	Malrd1
gene2950	NC_000068.7	16021779	16024507	-	2425	105244086	Gm37416
gene2952	NC_000068.7	16356210	16761132	+	12334	67448	Plxdc2
gene2957	NC_000068.7	17343030	17731068	-	10793	74103	Nebl
gene2960	NC_000068.7	17996417	17996958	-	542	68231	H2afb1
gene2964	NC_000068.7	18036669	18049026	-	12040	72668	Skida1
gene2965	NC_000068.7	18055175	18212390	+	8396	17354	Mllt10
gene2970	NC_000068.7	18206333	18392853	-	8608	13418	Dnajc1
gene2977	NC_000068.7	18672462	18676216	+	881	12238	Commd3
gene2978	NC_000068.7	18677018	18686629	+	5973	12151	Bmi1
gene2979	NC_000068.7	18687502	18690731	-	3230	108168727	LOC108168727
gene2980	NC_000068.7	18694011	18749746	+	2843	381350	Spag6
gene2984	NC_000068.7	18842255	18998400	-	6906	18718	Pip4k2a
gene2989	NC_000068.7	19198865	19310243	+	5787	70882	Armc3
gene2991	NC_000068.7	19371411	19394976	+	3035	76467	Msrb2
gene2994	NC_000068.7	19445663	19447501	+	1508	19213	Ptf1a
gene2995	NC_000068.7	19462837	19553910	-	2004	70909	4921504E06Rik
gene2999	NC_000068.7	19658062	19660590	+	2529	71198	Otud1
gene3001	NC_000068.7	19909763	20810535	+	19285	208618	Etl4
gene3007	NC_000068.7	20847919	20968640	-	19514	71435	Arhgap21
gene3010	NC_000068.7	21180731	21205365	-	1199	71233	Enkur
gene3011	NC_000068.7	21205357	21215009	+	4348	208967	Thnsl1
gene3013	NC_000068.7	21367567	21830544	+	7143	241263	Gpr158
gene3018	NC_000068.7	22227503	22618252	+	5082	667663	Myo3a
gene3020	NC_000068.7	22621422	22693877	+	9460	14417	Gad2
gene3023	NC_000068.7	22755989	22875653	+	3339	54519	Apbb1ip
gene3024	NC_000068.7	22895504	22940266	+	4183	56075	Pdss1
gene3026	NC_000068.7	22939989	23040241	-	3505	11308	Abi1
gene3027	NC_000068.7	23067689	23114513	+	4529	74159	Acbd5
gene3028	NC_000068.7	23116539	23156024	-	4821	67121	Mastl
gene3029	NC_000068.7	23155442	23199260	+	4844	27377	Yme1l1
gene3031	NC_000068.7	23203425	23267172	+	6794	70981	4931423N10Rik
gene3033	NC_000068.7	23320924	23401986	+	3022	18232	Nxph2
gene3035	NC_000068.7	23506220	23572129	-	10366	76857	Spopl
gene3038	NC_000068.7	24002911	24049758	-	1894	140483	Hnmt
gene3039	NC_000068.7	24071366	24096595	-	1734	227606	Tbpl2
gene3040	NC_000068.7	24153172	24160103	+	790	69677	Il1f8
gene3042	NC_000068.7	24186476	24193567	+	1647	215257	Il1f9
gene3043	NC_000068.7	24215417	24225701	+	883	54448	Il1f6
gene3045	NC_000068.7	24276954	24282432	+	1951	54450	Il1f5
gene3046	NC_000068.7	24291196	24293820	+	538	215274	Il1f10
gene3047	NC_000068.7	24336860	24351491	+	2817	16181	Il1rn
gene3048	NC_000068.7	24367559	24409870	+	7757	215632	Psd4
gene3049	NC_000068.7	24420551	24480095	-	2593	18510	Pax8
gene3054	NC_000068.7	24603860	24763200	-	11994	12287	Cacna1b
gene3055	NC_000068.7	24790769	24919643	-	5340	77683	Ehmt1
gene3056	NC_000068.7	24925352	24935335	-	1830	215705	Arrdc1
gene3057	NC_000068.7	24949777	24960870	+	3030	67187	Zmynd19
gene3058	NC_000068.7	24962171	24973471	+	3413	67228	Dph7
gene3059	NC_000068.7	24972470	24975098	-	2423	107733	Mrpl41
gene3060	NC_000068.7	24975306	25054072	+	5616	241274	Pnpla7
gene3063	NC_000068.7	25054370	25062881	+	3116	56876	Nsmf
gene3066	NC_000068.7	25080123	25085719	+	2528	72090	Entpd8
gene3067	NC_000068.7	25085667	25095205	-	1673	241275	Noxa1
gene3069	NC_000068.7	25180758	25183339	+	2582	67122	Nrarp
gene3070	NC_000068.7	25192720	25196813	-	3428	227612	Tor4a
gene3071	NC_000068.7	25199712	25211489	-	2866	58202	Nelfb
gene3072	NC_000068.7	25212207	25218701	-	1941	74472	Stpg3
gene3073	NC_000068.7	25214719	25222281	+	2112	68222	Fam166a
gene3074	NC_000068.7	25222158	25224702	-	1600	227613	Tubb4b
gene3075	NC_000068.7	25228897	25234271	-	2263	142681	Slc34a3
gene3076	NC_000068.7	25234476	25236787	-	2021	329360	Rnf224
gene3077	NC_000068.7	25238819	25239897	-	781	67859	Cysrt1
gene3078	NC_000068.7	25242929	25244261	+	1333	68846	Rnf208
gene3079	NC_000068.7	25244813	25255443	-	4939	78797	Ndor1
gene3080	NC_000068.7	25255439	25256352	+	914	227615	Tmem203
gene3081	NC_000068.7	25262598	25269886	+	2808	97031	Tprn
gene3082	NC_000068.7	25271039	25272418	-	864	68475	Ssna1
gene3083	NC_000068.7	25272466	25285916	+	3017	99152	Anapc2
gene3084	NC_000068.7	25288145	25289187	+	516	78217	Tmem210
gene3085	NC_000068.7	25289911	25291193	+	1207	227618	Lrrc26
gene3086	NC_000068.7	25291177	25319199	-	4384	14810	Grin1
gene3087	NC_000068.7	25291220	25298928	+	2894	320354	Grin1os
gene3089	NC_000068.7	25332743	25352213	+	3742	227619	Man1b1
gene3090	NC_000068.7	25352290	25356545	-	1868	83768	Dpp7
gene3092	NC_000068.7	25361489	25366097	-	2177	227620	Uap1l1
gene3093	NC_000068.7	25372035	25378213	+	3572	72080	Sapcd2
gene3094	NC_000068.7	25395874	25401323	+	1937	12496	Entpd2
gene3095	NC_000068.7	25403050	25409494	+	2681	18146	Npdc1
gene3096	NC_000068.7	25422351	25426374	+	2965	14347	Fut7
gene3097	NC_000068.7	25428604	25448544	+	10765	11305	Abca2
gene3099	NC_000068.7	25455120	25461276	-	1824	227622	BC029214
gene3100	NC_000068.7	25456843	25458772	+	799	69454	Clic3
gene3101	NC_000068.7	25466709	25470110	-	909	19215	Ptgds
gene3103	NC_000068.7	25490845	25494061	-	1927	77701	Lcn12
gene3104	NC_000068.7	25498650	25501719	-	1236	69379	C8g
gene3105	NC_000068.7	25500767	25505471	+	2385	30839	Fbxw5
gene3106	NC_000068.7	25517982	25546940	-	4984	22030	Traf2
gene3109	NC_000068.7	25557821	25562082	+	748	59022	Edf1
gene3110	NC_000068.7	25563112	25572158	-	6276	381352	Mamdc4
gene3111	NC_000068.7	25573431	25574871	-	583	75454	Phpt1
gene3112	NC_000068.7	25575416	25580099	-	4684	381353	Gm996
gene3113	NC_000068.7	25583018	25608488	-	3214	227624	Rabl6
gene3114	NC_000068.7	25608629	25617678	-	1725	77058	Ccdc183
gene3116	NC_000068.7	25620066	25622040	-	1090	51875	Tmem141
gene3117	NC_000068.7	25624666	25635444	-	1623	14133	Fcna
gene3119	NC_000068.7	25644144	25648801	+	626	102636769	Gm33749
gene3120	NC_000068.7	25653118	25656217	+	653	78076	Lcn8
gene3121	NC_000068.7	25657932	25662230	+	1453	13863	Lcn5
gene3122	NC_000068.7	25676631	25681608	+	1438	620709	Lcn6
gene3123	NC_000068.7	25682726	25686081	+	1106	332578	Lcn10
gene3124	NC_000068.7	25697576	25703326	+	1297	227627	Obp2a
gene3125	NC_000068.7	25706879	25707721	+	843	107771	Bmyc
gene3126	NC_000068.7	25714109	25740115	+	3184	383678	Obp2b
gene3127	NC_000068.7	25765569	25768099	+	684	16820	Lcn3
gene3128	NC_000068.7	25771820	25815936	-	1686	71103	Glt6d1
gene3129	NC_000068.7	25777017	25780279	+	652	227630	Lcn11
gene3132	NC_000068.7	25823087	25825546	+	1203	77704	Lcn9
gene3133	NC_000068.7	25842995	25847248	-	1862	227631	Sohlh1
gene3134	NC_000068.7	25863791	25918273	+	9096	227632	Kcnt1
gene3135	NC_000068.7	25926838	25983458	-	9352	227634	Camsap1
gene3136	NC_000068.7	25996958	26021781	-	3812	98766	Ubac1
gene3137	NC_000068.7	26055535	26122811	-	7017	67991	Nacc2
gene3138	NC_000068.7	26136807	26140506	-	2683	109299	C330006A16Rik
gene3140	NC_000068.7	26200212	26208249	-	2520	16871	Lhx3
gene3141	NC_000068.7	26209124	26237399	-	3914	227638	Qsox2
gene3142	NC_000068.7	26243449	26300476	-	12851	329366	Ccdc187
gene3144	NC_000068.7	26314574	26348237	+	5696	67839	Gpsm1
gene3145	NC_000068.7	26348118	26352110	-	2923	52838	Dnlz
gene3146	NC_000068.7	26352280	26361530	-	2959	332579	Card9
gene3147	NC_000068.7	26362765	26380665	-	6613	227644	Snapc4
gene3148	NC_000068.7	26382798	26389316	-	2198	68112	Sdccag3
gene3149	NC_000068.7	26389348	26397121	+	3500	66865	Pmpca
gene3150	NC_000068.7	26396249	26409219	-	4253	64436	Inpp5e
gene3151	NC_000068.7	26409431	26446060	-	9111	227648	Sec16a
gene3153	NC_000068.7	26457902	26503822	-	9489	18128	Notch1
gene3157	NC_000068.7	26581056	26592682	+	1626	353156	Egfl7
gene3160	NC_000068.7	26593057	26604417	-	1574	67512	Agpat2
gene3162	NC_000068.7	26628457	26636497	+	1622	56279	Fam69b
gene3167	NC_000068.7	26648328	26652042	+	1629	100039446	Gm2240
gene3168	NC_000068.7	26667674	26671282	-	774	16821	Lcn4
gene3170	NC_000068.7	26731726	26736753	+	721	105244099	Gm39773
gene3171	NC_000068.7	26782155	26787257	-	797	105244100	Gm39774
gene3172	NC_000068.7	26842496	26864995	-	2388	80908	Abo
gene3173	NC_000068.7	26890772	26902813	-	2568	20935	Surf6
gene3174	NC_000068.7	26905262	26910672	-	3609	20933	Med22
gene3175	NC_000068.7	26910725	26913312	+	1133	27176	Rpl7a
gene3176	NC_000068.7	26913378	26916530	-	1265	20930	Surf1
gene3177	NC_000068.7	26916365	26920172	+	1318	20931	Surf2
gene3178	NC_000068.7	26920041	26933776	-	2938	20932	Surf4
gene3180	NC_000068.7	26933519	26953496	+	2648	279029	Stkld1
gene3182	NC_000068.7	26953563	26964537	-	2432	227656	Rexo4
gene3184	NC_000068.7	26973416	27009628	+	5239	279028	Adamts13
gene3185	NC_000068.7	27009855	27021089	+	3830	381356	Cacfd1
gene3186	NC_000068.7	27021363	27027998	-	2138	227659	Slc2a6
gene3189	NC_000068.7	27061636	27072161	-	1493	66139	Tmem8c
gene3190	NC_000068.7	27079340	27108613	+	3340	77794	Adamtsl2
gene3192	NC_000068.7	27110379	27142477	-	2946	109349	Fam163b
gene3194	NC_000068.7	27165507	27183204	+	2282	13166	Dbh
gene3195	NC_000068.7	27188393	27248332	-	4716	192166	Sardh
gene3196	NC_000068.7	27262104	27427608	-	6165	22325	Vav2
gene3198	NC_000068.7	27445576	27507657	-	8485	67382	Brd3
gene3201	NC_000068.7	27515147	27536535	+	3347	140858	Wdr5
gene3204	NC_000068.7	27676445	27763319	+	5537	20181	Rxra
gene3206	NC_000068.7	27886395	28039510	+	8501	12831	Col5a1
gene3207	NC_000068.7	28076479	28084903	-	1948	14134	Fcnb
gene3209	NC_000068.7	28193093	28230736	+	3428	56177	Olfm1
gene3211	NC_000068.7	28446155	28455508	+	6589	241289	Ppp1r26
gene3212	NC_000068.7	28462001	28466324	-	804	69327	1700007K13Rik
gene3213	NC_000068.7	28465956	28471177	+	2350	118451	Mrps2
gene3215	NC_000068.7	28479214	28506030	+	3557	227671	Gbgt1
gene3216	NC_000068.7	28513089	28553082	+	4203	19730	Ralgds
gene3217	NC_000068.7	28555819	28563403	-	2080	12613	Cel
gene3218	NC_000068.7	28566245	28583279	-	3957	70239	Gtf3c5
gene3219	NC_000068.7	28609450	28621982	-	1822	14582	Gfi1b
gene3220	NC_000068.7	28641189	28691172	+	8124	64930	Tsc1
gene3221	NC_000068.7	28692080	28699651	-	671	69987	Spaca9
gene3222	NC_000068.7	28698222	28813165	+	2561	68870	Ak8
gene3225	NC_000068.7	28822299	28840360	-	7230	269252	Gtf3c4
gene3226	NC_000068.7	28840406	28905575	+	3538	227674	Ddx31
gene3227	NC_000068.7	28907680	28918433	-	6214	54422	Barhl1
gene3228	NC_000068.7	28927749	29055274	-	1342	329375	Cfap77
gene3230	NC_000068.7	29060199	29087656	+	4421	22130	Ttf1
gene3232	NC_000068.7	29122587	29182471	+	11974	269254	Setx
gene3233	NC_000068.7	29194726	29248099	-	1924	171171	Ntng2
gene3235	NC_000068.7	29346810	29524790	+	4178	68975	Med27
gene3238	NC_000068.7	29619720	29740364	+	6577	107746	Rapgef1
gene3239	NC_000068.7	29743169	29751726	-	3992	433415	Gm13420
gene3240	NC_000068.7	29761223	29787708	-	4656	227682	Trub2
gene3241	NC_000068.7	29761528	29764089	+	629	433416	Gm13547
gene3242	NC_000068.7	29788187	29797743	+	4508	227683	Coq4
gene3243	NC_000068.7	29802680	29817522	+	4008	26569	Slc27a4
gene3244	NC_000068.7	29827389	29844996	+	2143	68205	Urm1
gene3245	NC_000068.7	29845100	29882845	+	4840	99151	Cercam
gene3248	NC_000068.7	29889014	29931746	+	5079	18286	Odf2
gene3249	NC_000068.7	29935409	29959432	+	3108	74412	Gle1
gene3251	NC_000068.7	29965560	30031451	+	8132	20740	Sptan1
gene3253	NC_000068.7	30031551	30048879	-	1807	71820	Wdr34
gene3254	NC_000068.7	30061996	30072577	+	3101	56086	Set
gene3255	NC_000068.7	30077541	30091019	+	4389	263803	Pkn3
gene3256	NC_000068.7	30090944	30093635	-	1194	66220	Zdhhc12
gene3257	NC_000068.7	30097283	30125258	-	5473	227693	Zer1
gene3258	NC_000068.7	30133750	30152013	+	4599	70296	Tbc1d13
gene3261	NC_000068.7	30171407	30174069	+	1533	13804	Endog
gene3262	NC_000068.7	30173447	30178495	-	1885	227695	D2Wsu81e
gene3263	NC_000068.7	30185124	30206758	-	3310	70266	Kyat1
gene3266	NC_000068.7	30237769	30263790	+	4254	241296	Lrrc8a
gene3267	NC_000068.7	30266203	30282149	+	1793	227696	Phyhd1
gene3268	NC_000068.7	30284229	30286354	-	2126	227697	Dolk
gene3269	NC_000068.7	30286422	30344263	+	5682	227699	Nup188
gene3271	NC_000068.7	30344777	30359316	-	3012	227700	Sh3glb2
gene3272	NC_000068.7	30364198	30385520	+	4179	108958	Fam73b
gene3273	NC_000068.7	30392254	30400529	+	2549	57170	Dolpp1
gene3274	NC_000068.7	30400476	30415748	-	4739	12908	Crat
gene3275	NC_000068.7	30416050	30447807	+	2577	110854	Ptpa
gene3276	NC_000068.7	30472631	30474199	-	1569	72500	Ier5l
gene3281	NC_000068.7	30595044	30608945	+	817	78617	Cstad
gene3290	NC_000068.7	30795563	30803723	-	2329	73598	1700001O22Rik
gene3291	NC_000068.7	30807779	30823026	+	1703	66617	Ntmt1
gene3292	NC_000068.7	30823097	30828300	-	2114	72323	Asb6
gene3293	NC_000068.7	30845064	30881251	+	1472	20204	Prrx2
gene3294	NC_000068.7	30889471	30903297	-	3647	64292	Ptges
gene3297	NC_000068.7	30952939	30963458	+	3466	30934	Tor1b
gene3298	NC_000068.7	30960561	30967918	-	1452	30931	Tor1a
gene3299	NC_000068.7	30970693	30981941	-	3468	227707	BC005624
gene3300	NC_000068.7	30982279	31022655	+	4387	74270	Usp20
gene3302	NC_000068.7	31026206	31142028	-	9721	14269	Fnbp1
gene3304	NC_000068.7	31152316	31216567	+	3926	277463	Gpr107
gene3305	NC_000068.7	31245743	31295989	+	4791	14299	Ncs1
gene3307	NC_000068.7	31314178	31460738	+	16007	665700	Hmcn2
gene3308	NC_000068.7	31470270	31520670	+	1631	11898	Ass1
gene3311	NC_000068.7	31572651	31617526	+	4317	320267	Fubp3
gene3313	NC_000068.7	31634216	31655795	+	7104	381359	Prdm12
gene3314	NC_000068.7	31670737	31681349	+	1677	227715	Exosc2
gene3316	NC_000068.7	31688354	31807093	+	8643	11350	Abl1
gene3317	NC_000068.7	31806168	31810580	-	2925	227717	Qrfp
gene3318	NC_000068.7	31813290	31846647	-	5393	98970	Fibcd1
gene3319	NC_000068.7	31887281	31946535	+	5930	23928	Lamc3
gene3320	NC_000068.7	31950303	31973442	+	2953	108897	Aif1l
gene3321	NC_000068.7	31974418	32053975	+	8337	227720	Nup214
gene3325	NC_000068.7	32051069	32087436	-	5782	241303	Fam78a
gene3327	NC_000068.7	32095516	32110820	+	2090	227721	Plpp7
gene3328	NC_000068.7	32151148	32234537	+	10689	227723	Prrc2b
gene3329	NC_000068.7	32236595	32255005	+	2945	99011	Pomt1
gene3330	NC_000068.7	32255002	32260246	-	2146	22245	Uck1
gene3332	NC_000068.7	32278805	32288128	-	1123	72931	Swi5
gene3333	NC_000068.7	32288150	32307921	+	4545	99412	Golga2
gene3334	NC_000068.7	32308471	32353339	-	4456	13429	Dnm1
gene3338	NC_000068.7	32363005	32378313	+	3386	68379	Ciz1
gene3339	NC_000068.7	32379101	32381915	-	657	73737	1110008P14Rik
gene3340	NC_000068.7	32384637	32387739	-	853	16819	Lcn2
gene3341	NC_000068.7	32395890	32402740	+	1952	96979	Ptges2
gene3343	NC_000068.7	32414487	32451470	-	6256	227731	Slc25a25
gene3344	NC_000068.7	32450457	32455476	+	3173	71254	Naif1
gene3345	NC_000068.7	32535359	32569750	+	4217	98952	Fam102a
gene3346	NC_000068.7	32570858	32573571	+	861	13481	Dpm2
gene3348	NC_000068.7	32575163	32583782	+	4370	227733	Pip5kl1
gene3349	NC_000068.7	32587078	32599696	+	3994	20448	St6galnac4
gene3350	NC_000068.7	32599709	32620809	+	2695	50935	St6galnac6
gene3351	NC_000068.7	32621758	32635058	+	3983	11636	Ak1
gene3352	NC_000068.7	32646595	32682669	+	3572	13805	Eng
gene3354	NC_000068.7	32682609	32704196	-	2813	14287	Fpgs
gene3356	NC_000068.7	32705782	32712784	-	3613	107951	Cdk9
gene3360	NC_000068.7	32721055	32755007	+	4634	27387	Sh2d3c
gene3361	NC_000068.7	32732620	32741016	-	1119	70730	6330409D20Rik
gene3362	NC_000068.7	32757026	32775661	-	3844	338348	Ttc16
gene3363	NC_000068.7	32757234	32762250	+	1631	30933	Tor2a
gene3364	NC_000068.7	32775739	32777593	+	1084	329384	Ptrh1
gene3365	NC_000068.7	32777413	32784405	-	1675	227736	Cfap157
gene3366	NC_000068.7	32787607	32847237	-	4005	20910	Stxbp1
gene3368	NC_000068.7	32876134	32925253	+	3693	227737	Fam129b
gene3369	NC_000068.7	32925215	32961654	-	4539	227738	Lrsam1
gene3370	NC_000068.7	32961712	32964045	+	638	269261	Rpl12
gene3372	NC_000068.7	32972981	32982171	-	2206	56017	Slc2a8
gene3373	NC_000068.7	32986225	33131770	-	4832	99326	Garnl3
gene3375	NC_000068.7	33133419	33371512	-	6541	241308	Ralgps1
gene3377	NC_000068.7	33215951	33247725	+	3524	26360	Angptl2
gene3378	NC_000068.7	33406108	33431324	-	7648	241311	Zbtb34
gene3379	NC_000068.7	33450287	33468655	-	5276	71834	Zbtb43
gene3383	NC_000068.7	33560965	33640973	-	5489	16917	Lmx1b
gene3387	NC_000068.7	33729953	33887946	-	22700	72543	Mvb12b
gene3394	NC_000068.7	34171457	34372045	-	3497	18516	Pbx3
gene3395	NC_000068.7	34406771	34624958	+	3889	227743	Mapkap1
gene3401	NC_000068.7	34676179	34755265	-	8994	66691	Gapvd1
gene3402	NC_000068.7	34772090	34776529	+	2616	14828	Hspa5
gene3403	NC_000068.7	34774782	34800164	-	3262	227746	Rabepk
gene3404	NC_000068.7	34804364	34826274	-	6019	30050	Fbxw2
gene3405	NC_000068.7	34826316	34839380	+	1314	102637973	Gm34653
gene3406	NC_000068.7	34852087	34870962	-	2044	66998	Psmd5
gene3407	NC_000068.7	34874396	34892133	+	2352	77996	Cutal
gene3408	NC_000068.7	34893752	34914077	-	3851	74016	Phf19
gene3409	NC_000068.7	34941750	34962548	-	6792	22029	Traf1
gene3412	NC_000068.7	34983329	35067034	-	5645	15139	Hc
gene3414	NC_000068.7	35081861	35100696	-	2731	98870	AI182371
gene3416	NC_000068.7	35109492	35178822	+	11337	26920	Cntrl
gene3417	NC_000068.7	35180205	35201120	-	3081	68365	Rab14
gene3419	NC_000068.7	35256359	35307902	+	3075	227753	Gsn
gene3422	NC_000068.7	35313990	35337009	-	2816	13830	Stom
gene3424	NC_000068.7	35354218	35367729	-	1227	75859	4930568D16Rik
gene3425	NC_000068.7	35375562	35397174	-	1371	74854	4930402F06Rik
gene3427	NC_000068.7	35400179	35464381	-	4609	14594	Ggta1
gene3433	NC_000068.7	35558458	35730994	+	7932	69601	Dab2ip
gene3434	NC_000068.7	35751226	35979624	-	3191	74410	Ttll11
gene3439	NC_000068.7	36036334	36049292	-	739	68375	Ndufa8
gene3440	NC_000068.7	36049473	36079709	+	690	75495	Morn5
gene3441	NC_000068.7	36081950	36105998	-	4940	16874	Lhx6
gene3442	NC_000068.7	36116079	36136704	-	2548	67889	Rbm18
gene3443	NC_000068.7	36136398	36190284	+	2251	67871	Mrrf
gene3444	NC_000068.7	36191009	36193743	+	2735	108168747	LOC108168747
gene3446	NC_000068.7	36216744	36252275	+	6092	19224	Ptgs1
gene3451	NC_000068.7	36376778	36377698	+	921	258949	Olfr338
gene3453	NC_000068.7	36421400	36422329	+	930	258951	Olfr339
gene3454	NC_000068.7	36452587	36453525	+	939	258953	Olfr340
gene3455	NC_000068.7	36479187	36480128	-	942	258952	Olfr341
gene3456	NC_000068.7	36527414	36528352	+	939	258950	Olfr342
gene3458	NC_000068.7	36568600	36569529	+	930	258621	Olfr344
gene3459	NC_000068.7	36640041	36640976	+	936	258947	Olfr345
gene3460	NC_000068.7	36688004	36688933	+	930	258940	Olfr346
gene3461	NC_000068.7	36734323	36735261	+	939	258945	Olfr347
gene3462	NC_000068.7	36784282	36787468	+	1004	258946	Olfr348
gene3463	NC_000068.7	36793238	36794176	+	939	18350	Olfr50
gene3465	NC_000068.7	36812149	36813090	-	942	18328	Olfr3
gene3467	NC_000068.7	36850048	36850986	+	939	258620	Olfr350
gene3468	NC_000068.7	36859414	36860346	-	933	258944	Olfr351
gene3469	NC_000068.7	36869568	36870515	+	948	258942	Olfr352
gene3470	NC_000068.7	36889911	36890846	-	936	258943	Olfr353
gene3471	NC_000068.7	36906948	36907901	+	954	258941	Olfr354
gene3473	NC_000068.7	36927180	36928112	-	933	258618	Olfr355
gene3474	NC_000068.7	36937121	36938068	+	948	258617	Olfr356
gene3475	NC_000068.7	36996812	36997738	+	927	258616	Olfr357
gene3476	NC_000068.7	37004620	37005612	-	993	227789	Olfr358
gene3478	NC_000068.7	37068307	37069260	+	954	258615	Olfr360
gene3480	NC_000068.7	37084778	37085746	-	969	258365	Olfr361
gene3481	NC_000068.7	37104695	37105648	-	954	259053	Olfr362
gene3484	NC_000068.7	37192905	37202181	+	950	258656	Olfr365
gene3486	NC_000068.7	37219491	37220420	+	930	236509	Olfr366
gene3487	NC_000068.7	37266951	37271387	+	1103	545417	Olfr367-ps
gene3488	NC_000068.7	37331749	37332732	+	984	258371	Olfr368
gene3489	NC_000068.7	37350074	37359820	-	3393	67466	Pdcl
gene3490	NC_000068.7	37370066	37423408	-	9475	319817	Rc3h2
gene3492	NC_000068.7	37425500	37430919	-	4535	241322	Zbtb6
gene3493	NC_000068.7	37432168	37443121	-	5267	320633	Zbtb26
gene3494	NC_000068.7	37443281	37566454	+	14930	227800	Rabgap1
gene3496	NC_000068.7	37516626	37519281	+	2297	338346	Gpr21
gene3497	NC_000068.7	37569868	37703967	-	20338	20744	Strbp
gene3500	NC_000068.7	37776225	37799103	+	6601	241324	Crb2
gene3501	NC_000068.7	37798990	38287384	-	4714	227801	Dennd1a
gene3503	NC_000068.7	38339281	38369737	+	3572	16870	Lhx2
gene3507	NC_000068.7	38511697	38587490	+	3485	59126	Nek6
gene3510	NC_000068.7	38588046	38643952	-	1057	19177	Psmb7
gene3514	NC_000068.7	38692656	38714559	-	4854	26423	Nr5a1
gene3515	NC_000068.7	38723369	38926466	-	6318	14536	Nr6a1
gene3520	NC_000068.7	38931980	38960585	+	2409	241327	Olfml2a
gene3524	NC_000068.7	38998309	39001588	+	1210	76646	Wdr38
gene3525	NC_000068.7	39001581	39005131	-	452	66489	Rpl35
gene3526	NC_000068.7	39007567	39015878	+	2069	74192	Arpc5l
gene3527	NC_000068.7	39016155	39065581	-	5409	76899	Golga1
gene3528	NC_000068.7	39066214	39190730	-	11144	320271	Scai
gene3532	NC_000068.7	39194369	39226338	-	4559	67857	Ppp6c
gene3541	NC_000068.7	40595290	42653631	-	16838	94217	Lrp1b
gene3549	NC_000068.7	43555257	43683048	+	5179	70789	Kynu
gene3552	NC_000068.7	43748782	44395953	+	7216	76117	Arhgap15
gene3556	NC_000068.7	44564412	44927712	-	3079	227835	Gtdc1
gene3559	NC_000068.7	44983512	45117442	-	9979	24136	Zeb2
gene3578	NC_000068.7	48814109	48903264	+	5705	11480	Acvr2a
gene3579	NC_000068.7	48902754	48950272	-	5306	26428	Orc4
gene3580	NC_000068.7	48949490	49319690	+	10071	109241	Mbd5
gene3584	NC_000068.7	49451486	49551942	+	4691	227867	Epc2
gene3585	NC_000068.7	49619314	49774778	+	6840	16574	Kif5c
gene3587	NC_000068.7	49787355	49948849	+	3359	71897	Lypd6b
gene3588	NC_000068.7	50066429	50193569	+	3758	320343	Lypd6
gene3589	NC_000068.7	50279881	50296817	-	1861	109129	Mmadhc
gene3592	NC_000068.7	50401770	50412930	+	4444	102634280	Gm13486
gene3601	NC_000068.7	51130439	51149111	-	2827	74194	Rnd3
gene3608	NC_000068.7	51627511	51628407	+	897	387511	Tas2r134
gene3611	NC_000068.7	51924448	51935342	-	3593	71684	Rbm43
gene3614	NC_000068.7	51948498	51973529	-	1690	64685	Nmi
gene3615	NC_000068.7	52038113	52056681	+	1601	21930	Tnfaip6
gene3616	NC_000068.7	52072811	52126769	+	13712	51869	Rif1
gene3617	NC_000068.7	52136640	52338798	-	23690	17996	Neb
gene3621	NC_000068.7	52397949	52424874	-	5509	75423	Arl5a
gene3622	NC_000068.7	52428320	52676609	-	10989	12298	Cacnb4
gene3625	NC_000068.7	52692206	52742149	-	4209	56324	Stam2
gene3626	NC_000068.7	52696299	52699066	-	2723	108168756	LOC108168756
gene3627	NC_000068.7	52857717	53134202	+	6378	71409	Fmnl2
gene3628	NC_000068.7	53134706	53191279	-	7518	56194	Prpf40a
gene3629	NC_000068.7	53192084	53219221	+	2553	65103	Arl6ip6
gene3633	NC_000068.7	53694370	53696853	-	2484	102635781	Gm38481
gene3634	NC_000068.7	54084093	54085552	-	1460	67874	Rprm
gene3639	NC_000068.7	54436232	55118309	+	8517	271786	Galnt13
gene3641	NC_000068.7	55411782	55598145	+	7303	16519	Kcnj3
gene3648	NC_000068.7	57106830	57124003	-	6749	18227	Nr4a2
gene3649	NC_000068.7	57123334	57124694	-	967	105244150	LOC105244150
gene3656	NC_000068.7	57237678	57370719	+	5931	14571	Gpd2
gene3661	NC_000068.7	57997263	58041027	+	5754	241391	Galnt5
gene3662	NC_000068.7	58045115	58052752	-	3521	77767	Ermn
gene3664	NC_000068.7	58129139	58195550	-	6136	227929	Cytip
gene3666	NC_000068.7	58267453	58357898	-	10035	269275	Acvr1c
gene3670	NC_000068.7	58446438	58566828	-	3908	11477	Acvr1
gene3671	NC_000068.7	58567282	58795846	+	8195	76654	Upp2
gene3673	NC_000068.7	58821697	59160660	-	8210	227933	Ccdc148
gene3674	NC_000068.7	59160850	59355205	+	5605	227937	Pkp4
gene3679	NC_000068.7	59484653	59505020	+	573	76747	Dapl1
gene3682	NC_000068.7	59598965	59846213	+	16321	66860	Tanc1
gene3684	NC_000068.7	59852364	59882620	-	2474	72137	Wdsub1
gene3685	NC_000068.7	59899363	60209855	-	13400	407823	Baz2b
gene3687	NC_000068.7	60098145	60101483	-	3339	667103	Gm13570
gene3689	NC_000068.7	60209936	60248385	+	2719	57438	March7
gene3690	NC_000068.7	60251993	60284484	-	1350	66205	Cd302
gene3692	NC_000068.7	60293760	60383231	-	5172	17076	Ly75
gene3694	NC_000068.7	60417543	60553332	-	7136	18779	Pla2r1
gene3698	NC_000068.7	60598292	60722603	-	5354	16420	Itgb6
gene3700	NC_000068.7	60750193	60963450	-	5128	56878	Rbms1
gene3711	NC_000068.7	61578560	61654171	+	4221	21353	Tank
gene3712	NC_000068.7	61711694	61800376	+	1541	59029	Psmd14
gene3713	NC_000068.7	61802732	61814114	+	5439	21375	Tbr1
gene3716	NC_000068.7	62046515	62326743	+	5925	94229	Slc4a10
gene3717	NC_000068.7	62330073	62412318	-	8926	13482	Dpp4
gene3719	NC_000068.7	62474530	62483653	-	1091	14526	Gcg
gene3720	NC_000068.7	62500936	62575510	-	2843	14089	Fap
gene3721	NC_000068.7	62595793	62646255	-	5638	71586	Ifih1
gene3723	NC_000068.7	62664327	62694109	+	3288	227960	Gca
gene3725	NC_000068.7	62699300	63184287	-	10618	170738	Kcnh7
gene3729	NC_000068.7	63971508	64098038	-	9968	60344	Fign
gene3733	NC_000068.7	64912476	65022766	-	2211	50915	Grb14
gene3734	NC_000068.7	65088339	65239481	-	6264	319876	Cobll1
gene3738	NC_000068.7	65316633	65364026	-	1606	320106	Slc38a11
gene3742	NC_000068.7	65457118	65567527	-	10655	20269	Scn3a
gene3744	NC_000068.7	65620740	65767448	+	9189	110876	Scn2a1
gene3745	NC_000068.7	65845767	66031546	+	13082	77771	Csrnp3
gene3746	NC_000068.7	66082766	66125230	-	4121	14425	Galnt3
gene3747	NC_000068.7	66183787	66256646	-	5039	73668	Ttc21b
gene3748	NC_000068.7	66270782	66440837	-	8642	20265	Scn1a
gene3752	NC_000068.7	66480080	66635533	-	10594	20274	Scn9a
gene3754	NC_000068.7	66673426	66784910	-	7333	20272	Scn7a
gene3757	NC_000068.7	67173834	67186212	+	1966	383709	Gm1322
gene3759	NC_000068.7	67446000	67526620	+	11987	241431	Xirp2
gene3761	NC_000068.7	67565718	68122882	+	6430	26877	B3galt1
gene3766	NC_000068.7	68210445	68471981	-	3342	53416	Stk39
gene3770	NC_000068.7	68568552	68616463	+	3015	227998	4933409G03Rik
gene3772	NC_000068.7	68656791	68748526	+	3955	75721	4932414N04Rik
gene3776	NC_000068.7	68861136	69114284	+	20512	241447	Cers6
gene3778	NC_000068.7	69135800	69189330	+	1808	329416	Nostrin
gene3779	NC_000068.7	69193895	69206213	-	1846	66442	Spc25
gene3780	NC_000068.7	69211073	69227993	+	2148	14378	G6pc2
gene3781	NC_000068.7	69238282	69342843	-	6087	27413	Abcb11
gene3783	NC_000068.7	69380462	69403086	+	2817	241452	Dhrs9
gene3784	NC_000068.7	69424335	69586067	-	15467	14725	Lrp2
gene3785	NC_000068.7	69646730	69667569	+	3489	72569	Bbs5
gene3786	NC_000068.7	69670120	69684239	+	2538	228003	Klhl41
gene3787	NC_000068.7	69686820	69712606	-	2860	320720	Fastkd1
gene3788	NC_000068.7	69722819	69754059	+	6562	228005	Ppig
gene3789	NC_000068.7	69757392	69789581	-	4498	75051	Ccdc173
gene3791	NC_000068.7	69789628	69797223	+	2268	73373	Phospho2
gene3794	NC_000068.7	69821918	69836651	+	5055	277396	Klhl23
gene3795	NC_000068.7	69861562	69871846	+	2088	20823	Ssb
gene3796	NC_000068.7	69871195	69885910	-	1593	75422	Mettl5
gene3797	NC_000068.7	69896969	70024010	+	10288	68795	Ubr3
gene3798	NC_000068.7	70039126	70429195	+	7619	329421	Myo3b
gene3801	NC_000068.7	70474923	70477726	+	2097	64406	Sp5
gene3803	NC_000068.7	70508631	70540885	+	2475	66748	Erich2
gene3804	NC_000068.7	70561765	70602014	+	5156	14415	Gad1
gene3807	NC_000068.7	70661509	70691725	+	2484	70231	Gorasp2
gene3809	NC_000068.7	70712407	70825816	-	5214	228012	Tlk1
gene3813	NC_000068.7	70964558	71055643	-	5836	228019	Mettl8
gene3814	NC_000068.7	71055742	71116414	+	12724	75763	Dcaf17
gene3815	NC_000068.7	71118054	71142926	+	5208	73649	Cybrd1
gene3817	NC_000068.7	71211685	71263303	+	3550	13427	Dync1i2
gene3818	NC_000068.7	71274270	71367554	-	8437	78830	Slc25a12
gene3819	NC_000068.7	71389260	71441622	+	1576	107435	Hat1
gene3821	NC_000068.7	71453281	71525196	+	8590	66559	Metap1d
gene3823	NC_000068.7	71528113	71533981	+	4082	13390	Dlx1
gene3825	NC_000068.7	71543408	71546754	-	2473	13392	Dlx2
gene3831	NC_000068.7	71786886	71858427	+	6188	16403	Itga6
gene3832	NC_000068.7	71873213	71903858	+	6152	228026	Pdk1
gene3835	NC_000068.7	71981215	72257474	+	8930	56508	Rapgef4
gene3838	NC_000068.7	72285637	72442610	+	10376	65964	Zak
gene3840	NC_000068.7	72476198	72486890	+	2575	66953	Cdca7
gene3851	NC_000068.7	72936430	72980446	-	4430	20687	Sp3
gene3855	NC_000068.7	73092801	73214447	-	2304	67059	Ola1
gene3858	NC_000068.7	73271926	73275771	+	2813	381373	Sp9
gene3859	NC_000068.7	73283872	73312592	-	1945	66935	Cir1
gene3860	NC_000068.7	73312652	73337818	+	3712	74616	Scrn3
gene3861	NC_000068.7	73341506	73386851	-	6095	68526	Gpr155
gene3864	NC_000068.7	73429610	73529726	-	6417	215280	Wipf1
gene3866	NC_000068.7	73563281	73580338	-	4320	11435	Chrna1
gene3869	NC_000068.7	73610660	73775367	-	5401	108699	Chn1
gene3870	NC_000068.7	73816509	73892639	-	6433	11909	Atf2
gene3871	NC_000068.7	73908447	73911326	-	724	228033	Atp5g3
gene3880	NC_000068.7	74514836	74579458	-	11721	69605	Lnp
gene3883	NC_000068.7	74652989	74661523	-	5501	14029	Evx2
gene3885	NC_000068.7	74668310	74671599	+	2483	15433	Hoxd13
gene3886	NC_000068.7	74675013	74677705	+	2534	15432	Hoxd12
gene3887	NC_000068.7	74679558	74687016	+	4211	15431	Hoxd11
gene3888	NC_000068.7	74684273	74695106	+	2787	15430	Hoxd10
gene3889	NC_000068.7	74697763	74700208	+	2100	15438	Hoxd9
gene3891	NC_000068.7	74704615	74707933	+	2160	15437	Hoxd8
gene3893	NC_000068.7	74711993	74748271	+	2902	15434	Hoxd3
gene3894	NC_000068.7	74721978	74729160	+	2560	15436	Hoxd4
gene3898	NC_000068.7	74762980	74765142	+	1862	15429	Hoxd1
gene3899	NC_000068.7	74825812	74876748	+	1258	53375	Mtx2
gene3904	NC_000068.7	75138840	75322407	+	14111	102635707	LOC102635707
gene3905	NC_000068.7	75191038	75191850	-	813	105244208	LOC105244208
gene3913	NC_000068.7	75451974	75633917	-	6077	108168771	LOC108168771
gene3918	NC_000068.7	75659216	75669407	+	5267	229279	Hnrnpa3
gene3919	NC_000068.7	75675513	75704663	-	3818	18024	Nfe2l2
gene3926	NC_000068.7	75832177	75931350	+	7359	228061	Agps
gene3927	NC_000068.7	75935849	75938462	-	2614	72421	Ttc30b
gene3928	NC_000068.7	75976172	75978179	-	2008	620631	Ttc30a2
gene3929	NC_000068.7	75979106	75981967	-	2862	78802	Ttc30a1
gene3930	NC_000068.7	75987026	76339145	-	7576	241489	Pde11a
gene3931	NC_000068.7	76353942	76360453	-	952	13067	Cyct
gene3932	NC_000068.7	76369958	76383768	+	1924	241490	Rbm45
gene3933	NC_000068.7	76406508	76600647	+	9742	99031	Osbpl6
gene3934	NC_000068.7	76609215	76648198	-	3327	23992	Prkra
gene3935	NC_000068.7	76650273	76658554	+	1217	381375	Dfnb59
gene3936	NC_000068.7	76663034	76673141	-	1057	14231	Fkbp7
gene3937	NC_000068.7	76675304	76697335	+	3018	83435	Plekha3
gene3939	NC_000068.7	76703980	76982557	-	107403	22138	Ttn
gene3940	NC_000068.7	77009902	77173768	-	7190	545428	Ccdc141
gene3943	NC_000068.7	77180340	77280592	-	10308	228071	Sestd1
gene3950	NC_000068.7	77410622	77817706	-	9101	241494	Zfp385b
gene3955	NC_000068.7	77895653	77946356	-	3479	80744	Cwc22
gene3958	NC_000068.7	78237547	78302230	+	1780	329436	Gm14461
gene3965	NC_000068.7	78868243	78921288	+	2890	22193	Ube2e3
gene3970	NC_000068.7	79255426	79333114	+	9832	16401	Itga4
gene3971	NC_000068.7	79331216	79449223	-	6292	228094	Cerkl
gene3973	NC_000068.7	79452641	79456636	-	2494	18012	Neurod1
gene3976	NC_000068.7	79635260	79672966	+	5531	70599	Ssfa2
gene3977	NC_000068.7	79707780	79818546	+	6243	75276	Ppp1r1c
gene3978	NC_000068.7	79834453	80196522	-	6538	18573	Pde1a
gene3981	NC_000068.7	80292470	80295358	+	2889	320769	Prdx6b
gene3983	NC_000068.7	80315451	80354055	+	4069	66861	Dnajc10
gene3985	NC_000068.7	80411970	80447396	-	2920	20378	Frzb
gene3987	NC_000068.7	80500512	80581299	-	4522	50884	Nckap1
gene3990	NC_000068.7	80617214	80631661	+	1463	68082	Dusp19
gene3993	NC_000068.7	80638812	80660071	+	2873	69482	Nup35
gene3998	NC_000068.7	82052347	82259879	+	5495	241514	Zfp804a
gene4003	NC_000068.7	82943609	83008934	+	21132	241516	Fsip2
gene4007	NC_000068.7	83644578	83664617	+	1963	69082	Zc3h15
gene4008	NC_000068.7	83724108	83806917	+	7344	16410	Itgav
gene4010	NC_000068.7	83812563	83883486	+	5869	241520	Fam171b
gene4011	NC_000068.7	83915079	83941254	-	2386	71861	Zswim2
gene4019	NC_000068.7	84330626	84425426	-	4897	54598	Calcrl
gene4020	NC_000068.7	84432855	84476833	-	4491	21788	Tfpi
gene4022	NC_000068.7	84600781	84658972	-	7373	12388	Ctnnd1
gene4023	NC_000068.7	84659072	84668837	+	3583	100270744	Btbd18
gene4024	NC_000068.7	84669215	84670708	-	685	72657	2700094K13Rik
gene4025	NC_000068.7	84671311	84678828	-	2287	66958	Tmx2
gene4026	NC_000068.7	84678402	84688215	+	2059	381379	Med19
gene4027	NC_000068.7	84687920	84715164	-	4740	228136	Zdhhc5
gene4028	NC_000068.7	84714509	84717752	+	2979	102634788	Gm32289
gene4029	NC_000068.7	84723122	84727268	-	1830	98985	Clp1
gene4030	NC_000068.7	84733861	84738655	+	3511	241525	Ypel4
gene4033	NC_000068.7	84765360	84775444	-	1840	12258	Serping1
gene4035	NC_000068.7	84798828	84810003	+	1387	56791	Ube2l6
gene4036	NC_000068.7	84810444	84826934	-	3213	68678	Smtnl1
gene4037	NC_000068.7	84827021	84830213	+	666	30059	Timm10
gene4038	NC_000068.7	84838857	84863586	+	3829	72401	Slc43a1
gene4039	NC_000068.7	84871297	84888437	-	3484	269295	Rtn4rl2
gene4040	NC_000068.7	84936544	84958509	+	3346	58207	Slc43a3
gene4041	NC_000068.7	84980461	84983632	+	838	19074	Prg2
gene4043	NC_000068.7	84988196	84996559	+	1770	53856	Prg3
gene4044	NC_000068.7	84996549	85037034	-	6029	228139	P2rx3
gene4045	NC_000068.7	85037120	85047114	+	3007	20833	Ssrp1
gene4046	NC_000068.7	85048013	85073048	+	8009	228140	Tnks1bp1
gene4048	NC_000068.7	85136360	85139923	+	3564	23796	Aplnr
gene4050	NC_000068.7	85188067	85198926	-	6319	241528	Lrrc55
gene4052	NC_000068.7	85330967	85331896	-	930	257951	Olfr987
gene4053	NC_000068.7	85352995	85353924	-	930	258166	Olfr988
gene4057	NC_000068.7	85399602	85400531	-	930	258865	Olfr992
gene4058	NC_000068.7	85413933	85414877	-	945	258427	Olfr993
gene4059	NC_000068.7	85429883	85436225	-	1103	258425	Olfr994
gene4060	NC_000068.7	85438209	85439156	-	948	258426	Olfr995
gene4061	NC_000068.7	85484092	85518935	-	1685	228151	4833423E24Rik
gene4062	NC_000068.7	85579215	85580282	+	1068	258429	Olfr996
gene4064	NC_000068.7	85590510	85591521	+	1012	258428	Olfr998
gene4066	NC_000068.7	85607964	85608908	-	945	257899	Olfr1000
gene4068	NC_000068.7	85647363	85648319	-	957	258566	Olfr1002
gene4071	NC_000068.7	85663377	85664455	-	1079	27216	Olfr154
gene4073	NC_000068.7	85674211	85678741	-	987	258563	Olfr1006
gene4075	NC_000068.7	85689431	85690372	+	942	258866	Olfr1008
gene4076	NC_000068.7	85721407	85722351	+	945	258565	Olfr1009
gene4077	NC_000068.7	85753363	85754306	+	942	258255	Olfr1010
gene4078	NC_000068.7	85759439	85760374	-	936	258561	Olfr1012
gene4079	NC_000068.7	85769803	85770720	+	918	258757	Olfr1013
gene4080	NC_000068.7	85776586	85777503	+	918	258562	Olfr1014
gene4081	NC_000068.7	85785474	85786489	+	1016	258564	Olfr1015
gene4082	NC_000068.7	85799339	85800268	-	930	257915	Olfr1016
gene4085	NC_000068.7	85822973	85823908	+	936	258579	Olfr1018
gene4086	NC_000068.7	85840857	85841789	-	933	259017	Olfr1019
gene4087	NC_000068.7	85849420	85850498	+	1079	258573	Olfr1020
gene4089	NC_000068.7	85868594	85869541	+	948	258582	Olfr1022
gene4090	NC_000068.7	85886802	85887737	+	936	258580	Olfr1023
gene4092	NC_000068.7	85904069	85905052	-	984	257900	Olfr1024
gene4094	NC_000068.7	85923270	85924193	+	924	258577	Olfr1026
gene4096	NC_000068.7	85951065	85952039	+	975	257936	Olfr1028
gene4097	NC_000068.7	85975213	85976273	+	1061	258154	Olfr1029
gene4098	NC_000068.7	85979312	85984798	+	990	258581	Olfr1030
gene4099	NC_000068.7	85991819	85992829	+	1011	257916	Olfr1031
gene4100	NC_000068.7	86007778	86008710	+	933	258572	Olfr1032
gene4101	NC_000068.7	86020640	86044808	+	9785	258571	Olfr1033
gene4102	NC_000068.7	86046444	86047466	+	1023	258216	Olfr1034
gene4104	NC_000068.7	86074704	86075718	+	1015	258245	Olfr1036
gene4105	NC_000068.7	86084730	86085854	-	1125	259151	Olfr1037
gene4107	NC_000068.7	86120224	86123037	+	1209	259015	Olfr1038-ps
gene4108	NC_000068.7	86130702	86131661	-	960	257950	Olfr1039
gene4109	NC_000068.7	86145791	86146732	-	942	404323	Olfr1040
gene4111	NC_000068.7	86159345	86160441	-	1097	257941	Olfr1042
gene4112	NC_000068.7	86162003	86162947	-	945	258570	Olfr1043
gene4113	NC_000068.7	86170871	86171815	-	945	259013	Olfr1044
gene4114	NC_000068.7	86181150	86182109	-	960	18352	Olfr52
gene4115	NC_000068.7	86197803	86198750	-	948	259019	Olfr1045
gene4116	NC_000068.7	86215975	86217711	-	998	258575	Olfr1046
gene4117	NC_000068.7	86228010	86228969	-	960	259014	Olfr1047
gene4118	NC_000068.7	86235871	86236833	-	963	259016	Olfr1048
gene4119	NC_000068.7	86254765	86258320	-	967	259018	Olfr1049
gene4121	NC_000068.7	86275559	86276485	-	927	404324	Olfr1051
gene4122	NC_000068.7	86297818	86298756	+	939	259012	Olfr1052
gene4123	NC_000068.7	86314343	86315285	-	943	257974	Olfr1053
gene4125	NC_000068.7	86332416	86333354	-	939	259021	Olfr1054
gene4126	NC_000068.7	86346724	86347764	-	1041	259023	Olfr1055
gene4127	NC_000068.7	86355359	86356437	-	1079	259020	Olfr1056
gene4128	NC_000068.7	86374463	86375410	-	948	404325	Olfr1057
gene4129	NC_000068.7	86385466	86386416	-	951	258386	Olfr1058
gene4133	NC_000068.7	86413109	86414050	-	942	259022	Olfr1061
gene4134	NC_000068.7	86422719	86423674	-	956	259082	Olfr1062
gene4137	NC_000068.7	86445013	86446004	-	992	258403	Olfr1065
gene4138	NC_000068.7	86455328	86456269	-	942	257880	Olfr1066
gene4141	NC_000068.7	86482799	86487380	-	970	258400	Olfr228
gene4145	NC_000068.7	86508461	86509402	+	942	258401	Olfr1076
gene4148	NC_000068.7	86537966	86542480	-	1136	258402	Olfr1079
gene4149	NC_000068.7	86553181	86558138	-	979	258404	Olfr1080
gene4151	NC_000068.7	86593885	86598809	-	990	404473	Olfr1082
gene4153	NC_000068.7	86638765	86639718	-	954	258235	Olfr1084
gene4154	NC_000068.7	86657515	86658456	-	942	258583	Olfr1085
gene4155	NC_000068.7	86676399	86677331	-	933	258585	Olfr1086
gene4156	NC_000068.7	86690032	86690973	-	942	258843	Olfr1087
gene4158	NC_000068.7	86732675	86733610	-	936	257933	Olfr1089
gene4159	NC_000068.7	86753795	86754736	-	942	258844	Olfr1090
gene4162	NC_000068.7	86782545	86786785	+	1343	258363	Olfr1093
gene4163	NC_000068.7	86806021	86806997	-	977	257913	Olfr141
gene4164	NC_000068.7	86828676	86829822	+	1147	258362	Olfr1094
gene4165	NC_000068.7	86850770	86854320	-	951	258725	Olfr1095
gene4167	NC_000068.7	86890226	86892163	-	1223	258840	Olfr1097
gene4168	NC_000068.7	86922583	86924498	-	1204	258842	Olfr1098
gene4169	NC_000068.7	86958518	86959456	-	939	258764	Olfr1099
gene4170	NC_000068.7	86977829	86978794	-	966	258587	Olfr1100
gene4171	NC_000068.7	86988242	86989174	-	933	258584	Olfr1101
gene4172	NC_000068.7	87001932	87002994	+	1063	228228	Olfr1102
gene4174	NC_000068.7	87021610	87022542	-	933	258763	Olfr1104
gene4175	NC_000068.7	87033281	87034219	-	939	258085	Olfr1105
gene4176	NC_000068.7	87048296	87049234	-	939	258747	Olfr1106
gene4177	NC_000068.7	87071115	87072223	-	1109	258841	Olfr1107
gene4179	NC_000068.7	87092457	87099886	-	949	258762	Olfr1109
gene4180	NC_000068.7	87107447	87108385	-	939	258766	Olfr259
gene4182	NC_000068.7	87135381	87140233	-	1384	258765	Olfr1110
gene4183	NC_000068.7	87149720	87150659	-	940	258586	Olfr1111
gene4185	NC_000068.7	87191689	87192645	+	957	258655	Olfr1112
gene4187	NC_000068.7	87212894	87213874	+	981	404327	Olfr1113
gene4190	NC_000068.7	87251840	87252941	+	1102	258294	Olfr1115
gene4192	NC_000068.7	87268846	87269769	+	924	257875	Olfr1116
gene4196	NC_000068.7	87308764	87309759	+	996	404328	Olfr1118
gene4198	NC_000068.7	87354819	87358390	+	1004	259031	Olfr1120
gene4199	NC_000068.7	87371534	87372478	+	945	258345	Olfr1121
gene4200	NC_000068.7	87387707	87388687	+	981	259033	Olfr1122
gene4202	NC_000068.7	87418050	87419021	+	972	258347	Olfr1123
gene4203	NC_000068.7	87434489	87435445	+	957	259030	Olfr1124
gene4204	NC_000068.7	87457167	87458111	+	945	258834	Olfr1126
gene4205	NC_000068.7	87489088	87492418	-	1860	347712	Pramel7
gene4206	NC_000068.7	87506565	87510868	+	2080	347711	Pramel6
gene4209	NC_000068.7	87532035	87532958	+	924	110511	Olfr153
gene4210	NC_000068.7	87544607	87545542	-	936	258346	Olfr1128
gene4213	NC_000068.7	87575086	87576030	+	945	258111	Olfr1129
gene4214	NC_000068.7	87606212	87608334	+	1125	258835	Olfr1130
gene4215	NC_000068.7	87628465	87629394	+	930	258652	Olfr1131
gene4216	NC_000068.7	87634819	87635745	-	927	258833	Olfr1132
gene4218	NC_000068.7	87645180	87646121	-	942	258348	Olfr1133
gene4219	NC_000068.7	87655925	87658457	-	1125	259032	Olfr1134
gene4220	NC_000068.7	87671433	87672365	-	933	258654	Olfr1135
gene4221	NC_000068.7	87692881	87693947	-	1067	258653	Olfr1136
gene4222	NC_000068.7	87710972	87711904	-	933	258101	Olfr1137
gene4223	NC_000068.7	87737387	87738322	-	936	258632	Olfr1138
gene4225	NC_000068.7	87746161	87747180	+	1020	258635	Olfr1140
gene4226	NC_000068.7	87753056	87753991	-	936	258630	Olfr1141
gene4227	NC_000068.7	87782536	87783486	+	951	258640	Olfr152
gene4229	NC_000068.7	87800592	87803335	+	1031	258290	Olfr1143
gene4231	NC_000068.7	87809822	87810799	+	978	258317	Olfr1145
gene4234	NC_000068.7	87833041	87833985	+	945	258220	Olfr1148
gene4237	NC_000068.7	87857177	87858103	+	927	258631	Olfr1151
gene4238	NC_000068.7	87867993	87868925	+	933	258103	Olfr1152
gene4240	NC_000068.7	87896177	87897133	+	957	258633	Olfr1153
gene4241	NC_000068.7	87902742	87903674	-	933	258641	Olfr1154
gene4242	NC_000068.7	87942682	87943626	-	945	258636	Olfr1155
gene4243	NC_000068.7	87949190	87950265	-	1076	258814	Olfr1156
gene4244	NC_000068.7	87961952	87968257	-	1135	258846	Olfr1157
gene4245	NC_000068.7	87973707	87974663	-	957	117005	Olfr74
gene4246	NC_000068.7	87990113	87991054	+	942	258639	Olfr1158
gene4248	NC_000068.7	88005817	88006776	-	960	258643	Olfr1160
gene4249	NC_000068.7	88024702	88025713	+	1012	258845	Olfr1161
gene4250	NC_000068.7	88034196	88037686	-	1127	117004	Olfr73
gene4251	NC_000068.7	88049678	88050622	-	945	258105	Olfr1162
gene4252	NC_000068.7	88070365	88071407	-	1043	258638	Olfr1163
gene4253	NC_000068.7	88092855	88093966	-	1112	258634	Olfr1164
gene4255	NC_000068.7	88123360	88124993	-	1634	258644	Olfr1166
gene4256	NC_000068.7	88148984	88150083	-	1100	258291	Olfr1167
gene4257	NC_000068.7	88184879	88185817	+	939	258524	Olfr1168
gene4259	NC_000068.7	88224080	88225030	-	951	258525	Olfr1170
gene4262	NC_000068.7	88274109	88275047	-	939	404329	Olfr1173
gene4263	NC_000068.7	88310832	88314908	-	963	546769	Olfr1174-ps
gene4264	NC_000068.7	88322675	88326240	-	1071	546770	Olfr1175-ps
gene4265	NC_000068.7	88339567	88340514	+	948	258767	Olfr1176
gene4267	NC_000068.7	88391249	88392220	+	972	258203	Olfr1178
gene4268	NC_000068.7	88402009	88402932	-	924	258919	Olfr1179
gene4269	NC_000068.7	88411627	88412689	-	1063	258920	Olfr1180
gene4270	NC_000068.7	88423088	88426023	-	1240	258060	Olfr1181
gene4271	NC_000068.7	88446019	88449121	-	1537	258167	Olfr1182
gene4272	NC_000068.7	88461342	88462253	+	912	258522	Olfr1183
gene4273	NC_000068.7	88486734	88487669	+	936	258820	Olfr1184
gene4275	NC_000068.7	88525501	88526590	+	1090	258523	Olfr1186
gene4277	NC_000068.7	88556935	88560809	+	1411	258921	Olfr1188
gene4279	NC_000068.7	88591806	88592726	+	921	258768	Olfr1189
gene4284	NC_000068.7	88677857	88678813	+	957	329460	Olfr1193
gene4285	NC_000068.7	88682804	88683730	-	927	258748	Olfr1195
gene4286	NC_000068.7	88700383	88701327	-	945	258456	Olfr1196
[truncated: 21,573 more rows]
